# Supplementary material for: Genome-Wide Prediction and Validation of Peptides That Bind Human Prosurvival Bcl-2 Proteins
Source: PLoS Comput Biol. 2014 Jun 26;10(6):e1003693. doi: 10.1371/journal.pcbi.1003693 (PMC4072508; doi:10.1371/journal.pcbi.1003693)
Supplement: Data S1 — SPOT array signals for Arrays I–IV. (XLSX) [file pcbi.1003693.s009.xlsx]

## Sheet: SPOT array data
DeBartolo et al.
Genome-wide Prediction and Validation of Peptides that Bind Human Prosurvival Bcl-2 Receptors
Data S1. SPOT array signals for arrays I-IV
Arrays I - IV, as discussed in the text, are labeled as AI-AIV. For peptides corrsponding to established BH3 motifs, the array name is given as CI for Control Interaction. In these cases, the name of the protein from which the peptide is derived is given in column G.
The 26 residue peptide frame given corresponds to positions 1d-5b in the BH3 motif that scored well. Otherwise, the 23 residue frame corresponding to the peptide in Figure 1 is denoted, but all experiments were done with the 26 residue peptide.
Signals are given as a fraction of the signal for Bim BH3 interacting with the same receptor on the same array. Bim BH3 signal was an average of at least 2 measurements per array.
Receptor tested	Array name	Peptide sequence	HUGO ID	WT signal	3aD signal	3eL signal
Bcl-xL	CI	MRPEIWIAQELRRIGDEFNAYYARRV	BCL2L11	1	0.09	0.1
Bcl-xL	CI	SSAAQLTAARLKALGDELHQRTMWRR	HRK	1.3	0.38	0.56
Bcl-xL	CI	LWAAQRYGRELRRMSDEFVDSFKKGL	BAD	1.41	0.53	0.49
Bcl-xL	CI	GVMTQEVGQLLQDMGDDVYQQYRSLT	HUWE1	0.04	0.02	0.03
Bcl-xL	CI	AELEVECATQLRRFGDKLNFRQKLLN	PMAIP1	0.6	0.06	0.2
Bcl-xL	CI	EQWAREIGAQLRRMADDLNAQYERRR	BBC3	0.77	0.05	0.19
Bcl-xL	CI	HQAEVQIARKLQCIADQFHRLHVQQH	BMF	0.98	0.03	0.27
Bcl-xL	CI	SSTMGQVGRQLAIIGDDINRRYDSEF	BAK1	0.4	0.02	0.02
Mcl-1	CI	MRPEIWIAQELRRIGDEFNAYYARRV	BCL2L11	1	0.05	0.05
Mcl-1	CI	SSAAQLTAARLKALGDELHQRTMWRR	HRK	1.44	0.22	0.25
Mcl-1	CI	LWAAQRYGRELRRMSDEFVDSFKKGL	BAD	0.53	0.51	0.41
Mcl-1	CI	GVMTQEVGQLLQDMGDDVYQQYRSLT	HUWE1	0.45	0.01	0.02
Mcl-1	CI	AELEVECATQLRRFGDKLNFRQKLLN	PMAIP1	0.85	0.05	0.1
Mcl-1	CI	EQWAREIGAQLRRMADDLNAQYERRR	BBC3	0.76	0.07	0.11
Mcl-1	CI	HQAEVQIARKLQCIADQFHRLHVQQH	BMF	0.48	0.01	0.1
Mcl-1	CI	SSTMGQVGRQLAIIGDDINRRYDSEF	BAK1	0.84	0.01	0.01
Bfl-1	CI	MRPEIWIAQELRRIGDEFNAYYARRV	BCL2L11	0.95	0.05	0.05
Bfl-1	CI	SSAAQLTAARLKALGDELHQRTMWRR	HRK	0.63	0.23	0.32
Bfl-1	CI	LWAAQRYGRELRRMSDEFVDSFKKGL	BAD	0.48	0.3	0.42
Bfl-1	CI	GVMTQEVGQLLQDMGDDVYQQYRSLT	HUWE1	0.01	0.01	0.01
Bfl-1	CI	AELEVECATQLRRFGDKLNFRQKLLN	PMAIP1	0.5	0.07	0.17
Bfl-1	CI	EQWAREIGAQLRRMADDLNAQYERRR	BBC3	0.64	0.02	0.09
Bfl-1	CI	HQAEVQIARKLQCIADQFHRLHVQQH	BMF	0.25	0.01	0.1
Bfl-1	CI	SSTMGQVGRQLAIIGDDINRRYDSEF	BAK1	0.4	0.01	0.01
Bcl-xL	AI	GSIDMVDSPQLATLADEVSASLAKQG	MAPT	0.02
Bcl-xL	AI	SQRGTDFSVLLSSAGDSFSQFRFAEE	AVEN	0.16
Bcl-xL	AI	KSRLVQQSKALKELADELQERCQRPA	TRIM58	0.29	0.05	0.11
Bcl-xL	AI	ATKRETAATFLKKVAKEFGFQNNGFS	NPLOC4	0.73	0.24	0.48
Bcl-xL	AI	SGEFARICRDLSHIGDAVVISCAKDG	PCNA	0.03
Bcl-xL	AI	PFKKMDFSRNLYDIGEQLDSEDLASL	CASP8	0.07
Bcl-xL	AI	DNHKKKTVKMLEYLGKDVLHGVFNYL	CASP5	0.28	0.11	0.24
Bcl-xL	AI	EGMRTILVDWLVEVGEEYKLRAETLY	CCNA1	0.05
Bcl-xL	AI	DGLDLPSETDLRILGCELIQAAGILL	CCNL1	0.03
Bcl-xL	AI	RYPILENPEILRKTADDFLNRIALTD	CCNH	0.06	0.02	0.02
Bcl-xL	AI	CSTNNPSQAKLRRELDESLQVAERLT	CLU	0.03
Bcl-xL	AI	KYDPSKYCHNLKKIGEDFSNTIPISS	NOL8	0.57	0.08	0.28
Bcl-xL	AI	DIDEGLYSRQLYVLGHEAMKRLQTSS	UBA1	0.05
Bcl-xL	AI	EEIIHKLAMQLRHIGDNIDHRMVRED	PXT1	0.26	0.02	0.02
Bcl-xL	AI	LGHTGLACLFLKRGADLGARDSEGRD	ACAP1	0.14
Bcl-xL	AI	EKNLPKMAEALAHGADVNWANSEENK	ACAP2	0.02
Bcl-xL	AI	CQGDTVISECLQRFADSLQEVVNYHM	ACAP3	0.02
Bcl-xL	AI	LGRTGQVCLFLKRGADQHALDQEQRD	ACAP3	0.41	0.08	0.29
Bcl-xL	AI	RAIPIKQGILLKRSGKSLNKEWKKKY	AGAP3	1.42
Bcl-xL	AI	KWTAEEVVLWLEQLGPWASLYRERFL	BFAR	0.07
Bcl-xL	AI	VAGYRESAAFLLRSADELENLILQQN	NOL4	0.04
Bcl-xL	AI	YNLKSPAVKRLMKEAAELKDPTDHYH	UBE2J1	0.19
Bcl-xL	AI	EERAQNVTRLLRKQAEEVNTEWEKLN	DMD	0.04
Bcl-xL	AI	DATHDEAVQALKRAGKEVLLEVKYMR	SNTB1	0.04
Bcl-xL	AI	KCRHEEVVQVLRNAGEEVTLTVSFLK	SNTG1	0.02
Bcl-xL	AI	EQKLKQHVENLNQVAEKLEEKHSQIT	CCDC68	0.03
Bcl-xL	AI	FYRRRDISNTLIMLADKHAKEIEEES	MTA3	0.15
Bcl-xL	AI	EGTKIVLGKQLIESADEVRRKSLVLK	TAF1	0.23	0.05	0.23
Bcl-xL	AI	TIHFNQRGTRLASSGDDLRVIVWDWV	DCAF8L1	0.06
Bcl-xL	AI	LQLHRVLPPDLKSLGDQYVKDEFRRH	ACN9	0.28
Bcl-xL	AI	TNISWRACDHLRCIACDFLVVSYDDY	C8orf37	0.08	0.03	0.03
Bcl-xL	AI	VFERCELARTLKRLGMDGYRGISLAN	LYZ	0.65	0.22	0.42
Bcl-xL	AI	RYRHGAPAEQLRHLADMLTTKWATLQ	PLEKHH1	1.44	0.71	0.97
Bcl-xL	AI	DISLSNSGFKLVNFGCDYHQYRDKFS	PION	0.39	0.03	0.17
Bcl-xL	AI	GVSGLAAARQLQSFGMDVTLLEARDR	KDM1A	0.03
Bcl-xL	AI	KFMKTIPGTALVEMGDEYAVERAVTH	HNRPLL	0.04
Bcl-xL	AI	SSLSDGLPVHLANIADELTQKKKMFK	AGBL2	0.25	0.03	0.1
Bcl-xL	AI	ELLRLRQHWKLRKVGDKILGDLSYRS	MED17	0.89	1.2	0.46
Bcl-xL	AI	FQQTISCPEGLRLVGSEVGDRTLPGW	IRF3	0.03
Bcl-xL	AI	PVGYLVESGRLSVMGCDVLKAVSDYF	MFI2	0.04
Bcl-xL	AI	IKKSVTKGEMLKIVGKRFREHFPEIL	MAGEB2	0.52	0.4	0.2
Bcl-xL	AI	RAGELDRARELMRIGKRFGAVLEALE	CC2D1B	0.16
Bcl-xL	AI	ASEANLFEEALEKYGKDFTDIQQDFL	MTA1	0.03
Bcl-xL	AI	RQAFYLHTTKLTRIARRLCREILRPW	MTA1	0.75	1.26	0.85
Bcl-xL	AI	GVAASDFIRSLDHCGDLALEGVFSHK	NLRC4	0.02
Bcl-xL	AI	DLTDKLVSFYLETYGAELTANVLRDM	PYCARD	0.04
Bcl-xL	AI	VDVIDDHERGLIRNGRDFLLALERQG	DEDD	0.03
Bcl-xL	AI	PFDCRDYAVVLRKYADKIYNISMKHP	FOLH1B	0.56	0.36	0.51
Bcl-xL	AI	AIKPVSFIRDLKKIARHFRFGNQEDA	USP36	0.61	1.34	0.42
Bcl-xL	AI	HRTSNVLTLSLKRFANFSGGKITKDV	USP36	0.55	1.11	0.35
Bcl-xL	AI	LFRRRDISSSLNSLADSNAREFEEES	MTA2	0.08
Bcl-xL	AI	ASEAMLFEEALEKYGKDFNDIRQDFL	MTA2	0.03
Bcl-xL	AI	TIRNGHDSELLRSLAEELPLEQGFTI	PLCD4	0.02
Bcl-xL	AI	LKELDLSGNSLSHSAVKSLCKTLRRP	NLRP1	0.4	0.22	0.28
Bcl-xL	AI	ASEASLFEEALEKYGKDFNDIRQDFL	MTA3	0.02
Bcl-xL	AI	GDRAGGRSWCLRRVGMSAGWLLLEDG	RNF8	0.12
Bcl-xL	AI	ADLYEEAAENLHQLSDKLPAPGRAMV	MTBP	0.02
Bcl-xL	AI	EVLAGPLAQRLSHIAEDVGRLVKKSR	ARHGAP4	0.4	0.04	0.19
Bcl-xL	AI	RTNNYQLSDELRKNGVELTSLRQKVA	GRIPAP1	0.39	0.05	0.52
Bcl-xL	AI	DISALTASNLLKKYAEKYSGILEGPV	FIGN	0.1	0.02	0.13
Bcl-xL	AI	FVGCEFLHHLLREWGEELQAVLRSSQ	GEMIN4	0.04
Bcl-xL	AI	TDENKKVGLALKDLAKQYSDRLECCE	NUB1	0.11	0.02	0.03
Bcl-xL	AI	NMSNYSSSSLLSGAGKDSLVEHDEEF	KIAA0367	0.03
Bcl-xL	AI	NATHEEVVHLLRNAGDEVTITVEYLR	SNTG2	0.04
Bcl-xL	AI	QLRLSDAGQYLCQAGDDSNSNKKNAD	PIGR	0.03
Bcl-xL	AI	CLSCDLCGCRLGEVGRRLYYKLGRKL	LMO2	1.18	1.08	0.54
Bcl-xL	AI	NRKGEKNGKGLRHFSMKVCEKVQRKG	TFDP1	0.54	0.47	0.42
Bcl-xL	AI	ALNAQPSAEELSKIADSVNLPLDVVK	ZEB1	0.02
Bcl-xL	AI	QTEFIITAEILRELSMECGLNNRIRM	TSC2	0.15
Bcl-xL	AI	ASGNKEMIEALKQYAMDYSNKALEKG	IFIT3	0.06
Bcl-xL	AI	AEHEDDLPENLSEIADLWNSPTRTHG	CDH23	0.02
Bcl-xL	AI	TRELQELARKLQELADASENLLTENT	TXNDC11	0.04
Bcl-xL	AI	RDASKILVDALQKFADDMYSLYGGNA	ATP6AP2	0.03
Bcl-xL	AI	FSVDLNASRSLSQVAMDLHEAVSMKL	DCST2	0.03
Bcl-xL	AI	FERVEQMCIQIKEVGDRVNYIKRSLQ	TRPM7	0.34	0.03	0.18
Bcl-xL	AI	NKDGKSVSNRLRRLSDNCGGKVLSIT	KIAA0430	0.56	0.22	0.33
Bcl-xL	AI	MGVLAAAARCLVRGADRMSKWTSKRG	MRPL41	0.84	0.56	0.42
Bcl-xL	AI	AYRGRGIAKHLAKAALDFVVEEDLKA	C17orf103	0.36	0.21	0.17
Bcl-xL	AI	DTIYQGFAECLIRLGDSMGRGGELET	NRN1L	0.04
Bcl-xL	AI	VIKQRRLPDQLSKLADRIQLSGRYYL	RAPGEF2	1.08	1.24	0.84
Bcl-xL	AI	FEKLRMIAKEIRHVGRMASVNMDPAL	RAPGEF2	0.19	0.13	0.09
Bcl-xL	AI	TSQTEGLSRLLRQHAEDLNSGPLSKL	FES	0.05
Bcl-xL	AI	AIPRAEVAELLVHSGDFLVRESQGKQ	FES	0.03
Bcl-xL	AI	IGQRQTVVRTLNATGEEIIQQSSKTD	DMD	0.03
Bcl-xL	AI	ALTVKEMAQMLQSFGTELAETELPDD	MCF2	0.03
Bcl-xL	AI	NWFGDWSTEALYQVGKEFTSKMDLEK	DYNC1H1	0.04
Bcl-xL	AI	DSLAKFAGRKLKDCGEDLLVEISEVL	PCM1	0.02	0.01	0.02
Bcl-xL	AI	PFDCRDYAVVLRKYADKIYSISMKHP	FOLH1	0.77	0.45	0.44
Bcl-xL	AI	SATHDEAVQVLKKTGKEVVLEVKYMK	SNTA1	0.15
Bcl-xL	AI	MVLDPSLAEHLSHFGIDMLKMQKTDK	USP5	0.07
Bcl-xL	AI	SCMATVIHNPLKALGDQFYKEAIEHC	DPF3	0.13	0.02	0.03
Bcl-xL	AI	EVKQSMSSQSLDKAAEDMPEAEQDLE	APBA1	0.02
Bcl-xL	AI	LGDGPKLVRELFRVAEEHAPSIVFID	PSMC1	0.04
Bcl-xL	AI	FMEKLDNGALLCQLAETMQEKFKESM	GAS2	0.03
Bcl-xL	AI	TCLNRGFSRLLDNMAEFFRPTEQDLQ	PEX3	0.06
Bcl-xL	AI	LCKEKPTTALLDKVADNLAIQLAAVT	ILF3	0.03
Bcl-xL	AI	GMTSEQVAQVLRNCGNSVRMLVARDP	INADL	0.18
Bcl-xL	AI	GFANHDVVEVLRNAGQVVHLTLVRRK	INADL	0.33	0.08	0.18
Bcl-xL	AI	KGKIDVCIVLLQHGADPNIRNTDGKS	TNKS	0.1
Bcl-xL	AI	HPKRKQVTELLLRKGANVNEKNKDFM	TNKS	0.5	0.38	0.43
Bcl-xL	AI	AGLDMNISQFLKSLGLEHLRDIFETE	TNKS	0.05
Bcl-xL	AI	AAVGNHVAKLLQSIGQAPESISEKEL	NAE1	0.03
Bcl-xL	AI	RIEERKAIIGLYNYAHEMTHGASDRE	NCKAP1	0.04
Bcl-xL	AI	KEFLALASSSLLKIGQETDKTTTRNR	NCKAP1	0.26
Bcl-xL	AI	KCQDLLNADCLQRAAEKSCKHGAEDR	UNC13B	0.03
Bcl-xL	AI	RRFAKTIGKVLMQYADILSKDFPAYC	UNC13B	0.37	0.45	0.14
Bcl-xL	AI	YTCRGHIPGFLQTTADEFCFYYARKD	HHIP	0.07
Bcl-xL	AI	LNELYQRAKKLSKAGDNIPEEQPVAS	TMX2	0.13
Bcl-xL	AI	IKEAADIIQKLHLIAQELPFDRFSEV	EXOC5	0.11
Bcl-xL	AI	DLSSTFVSLALRKVGDWPLSARREKG	TTC31	0.29	0.21	0.17
Bcl-xL	AI	HVDGLHSSEELRNLGWDFSQEKPSTT	SETD2	0.03
Bcl-xL	AI	CLKRCRSAQVLHLYGATYSADGEDRA	NLRP12	0.19
Bcl-xL	AI	FSSDAVTSRVLLNVGQEVIAVVEENK	MOV10L1	0.03
Bcl-xL	AI	DAIIQMIVELLKRVGDQWEEEQSLAS	C6orf222	0.16
Bcl-xL	AI	DQEEACASRQLHSLASFSTVTARRNP	INCA1	0.12	0.04	0.1
Bcl-xL	AI	KEVEDCVPVFLKHIAHDIYVCGKTIN	TUBGCP6	0.04
Bcl-xL	AI	FTGNNTAVQELKRVSEQFTATFRRKA	TUBB4Q	0.93	0.41	0.7
Bcl-xL	AI	LRGSGAWGLLLRRVGDDVLVHLLARC	TERT	0.32
Bcl-xL	AI	PRPLSILGNLLLLCSQDMLTSLTKLS	CYP2F1	0.2
Bcl-xL	AI	FDHMVPLVEEINRLADELNPLNASQE	C7orf26	0.02
Bcl-xL	AI	GAQHSTMTSTLRRLGEDIFKGVVTKG	CCDC138	0.12	0.03	0.19
Bcl-xL	AI	KRALIQCAKDIAKASDEVTRLAKEVA	VCL	0.12	0.05	0.21
Bcl-xL	AI	PEDLQDVGWFLHKLSQQILKKEKEKK	TLR5	0.1	0.05	0.09
Bcl-xL	AI	DFMGRTFAKPLVKMADEAYCPPRFPP	OTOF	0.26	0.03	0.17
Bcl-xL	AI	SVGGRGISSKLDSLADELKFVPIIGI	SACS	0.03
Mcl-1	AI	GSIDMVDSPQLATLADEVSASLAKQG	MAPT	0.02
Mcl-1	AI	SQRGTDFSVLLSSAGDSFSQFRFAEE	AVEN	0.06
Mcl-1	AI	KSRLVQQSKALKELADELQERCQRPA	TRIM58	0.07
Mcl-1	AI	ATKRETAATFLKKVAKEFGFQNNGFS	NPLOC4	0.23
Mcl-1	AI	SGEFARICRDLSHIGDAVVISCAKDG	PCNA	0.37	0.01	0.01
Mcl-1	AI	PFKKMDFSRNLYDIGEQLDSEDLASL	CASP8	0.05
Mcl-1	AI	DNHKKKTVKMLEYLGKDVLHGVFNYL	CASP5	0.11
Mcl-1	AI	EGMRTILVDWLVEVGEEYKLRAETLY	CCNA1	0.05
Mcl-1	AI	DGLDLPSETDLRILGCELIQAAGILL	CCNL1	0.03
Mcl-1	AI	RYPILENPEILRKTADDFLNRIALTD	CCNH	0.02
Mcl-1	AI	CSTNNPSQAKLRRELDESLQVAERLT	CLU	0.02
Mcl-1	AI	KYDPSKYCHNLKKIGEDFSNTIPISS	NOL8	0.03
Mcl-1	AI	DIDEGLYSRQLYVLGHEAMKRLQTSS	UBA1	0.04
Mcl-1	AI	EEIIHKLAMQLRHIGDNIDHRMVRED	PXT1	0.9	0.03	NA
Mcl-1	AI	LGHTGLACLFLKRGADLGARDSEGRD	ACAP1	0.06
Mcl-1	AI	EKNLPKMAEALAHGADVNWANSEENK	ACAP2	0.02
Mcl-1	AI	CQGDTVISECLQRFADSLQEVVNYHM	ACAP3	0.02
Mcl-1	AI	LGRTGQVCLFLKRGADQHALDQEQRD	ACAP3	0.08
Mcl-1	AI	RAIPIKQGILLKRSGKSLNKEWKKKY	AGAP3	0.35
Mcl-1	AI	KWTAEEVVLWLEQLGPWASLYRERFL	BFAR	0.05
Mcl-1	AI	VAGYRESAAFLLRSADELENLILQQN	NOL4	0.04
Mcl-1	AI	YNLKSPAVKRLMKEAAELKDPTDHYH	UBE2J1	0.05
Mcl-1	AI	EERAQNVTRLLRKQAEEVNTEWEKLN	DMD	0.02
Mcl-1	AI	DATHDEAVQALKRAGKEVLLEVKYMR	SNTB1	0.02
Mcl-1	AI	KCRHEEVVQVLRNAGEEVTLTVSFLK	SNTG1	0.02
Mcl-1	AI	EQKLKQHVENLNQVAEKLEEKHSQIT	CCDC68	0.02
Mcl-1	AI	FYRRRDISNTLIMLADKHAKEIEEES	MTA3	0.07
Mcl-1	AI	EGTKIVLGKQLIESADEVRRKSLVLK	TAF1	0.12
Mcl-1	AI	TIHFNQRGTRLASSGDDLRVIVWDWV	DCAF8L1	0.04
Mcl-1	AI	LQLHRVLPPDLKSLGDQYVKDEFRRH	ACN9	0.1
Mcl-1	AI	TNISWRACDHLRCIACDFLVVSYDDY	C8orf37	0.08
Mcl-1	AI	VFERCELARTLKRLGMDGYRGISLAN	LYZ	0.38
Mcl-1	AI	RYRHGAPAEQLRHLADMLTTKWATLQ	PLEKHH1	0.41
Mcl-1	AI	DISLSNSGFKLVNFGCDYHQYRDKFS	PION	0.14
Mcl-1	AI	GVSGLAAARQLQSFGMDVTLLEARDR	KDM1A	0.03
Mcl-1	AI	KFMKTIPGTALVEMGDEYAVERAVTH	HNRPLL	0.02
Mcl-1	AI	SSLSDGLPVHLANIADELTQKKKMFK	AGBL2	0.11
Mcl-1	AI	ELLRLRQHWKLRKVGDKILGDLSYRS	MED17	0.48
Mcl-1	AI	FQQTISCPEGLRLVGSEVGDRTLPGW	IRF3	0.02
Mcl-1	AI	PVGYLVESGRLSVMGCDVLKAVSDYF	MFI2	0.03
Mcl-1	AI	IKKSVTKGEMLKIVGKRFREHFPEIL	MAGEB2	0.27
Mcl-1	AI	RAGELDRARELMRIGKRFGAVLEALE	CC2D1B	0.06
Mcl-1	AI	ASEANLFEEALEKYGKDFTDIQQDFL	MTA1	0.03
Mcl-1	AI	RQAFYLHTTKLTRIARRLCREILRPW	MTA1	0.41
Mcl-1	AI	GVAASDFIRSLDHCGDLALEGVFSHK	NLRC4	0.02
Mcl-1	AI	DLTDKLVSFYLETYGAELTANVLRDM	PYCARD	0.07
Mcl-1	AI	VDVIDDHERGLIRNGRDFLLALERQG	DEDD	0.04
Mcl-1	AI	PFDCRDYAVVLRKYADKIYNISMKHP	FOLH1B	0.3
Mcl-1	AI	AIKPVSFIRDLKKIARHFRFGNQEDA	USP36	0.39
Mcl-1	AI	HRTSNVLTLSLKRFANFSGGKITKDV	USP36	0.29
Mcl-1	AI	LFRRRDISSSLNSLADSNAREFEEES	MTA2	0.04
Mcl-1	AI	ASEAMLFEEALEKYGKDFNDIRQDFL	MTA2	0.03
Mcl-1	AI	TIRNGHDSELLRSLAEELPLEQGFTI	PLCD4	0.02
Mcl-1	AI	LKELDLSGNSLSHSAVKSLCKTLRRP	NLRP1	0.13
Mcl-1	AI	ASEASLFEEALEKYGKDFNDIRQDFL	MTA3	0.02
Mcl-1	AI	GDRAGGRSWCLRRVGMSAGWLLLEDG	RNF8	0.06
Mcl-1	AI	ADLYEEAAENLHQLSDKLPAPGRAMV	MTBP	0.02
Mcl-1	AI	EVLAGPLAQRLSHIAEDVGRLVKKSR	ARHGAP4	0.28
Mcl-1	AI	RTNNYQLSDELRKNGVELTSLRQKVA	GRIPAP1	0.19
Mcl-1	AI	DISALTASNLLKKYAEKYSGILEGPV	FIGN	0.13
Mcl-1	AI	FVGCEFLHHLLREWGEELQAVLRSSQ	GEMIN4	0.04
Mcl-1	AI	TDENKKVGLALKDLAKQYSDRLECCE	NUB1	0.02
Mcl-1	AI	NMSNYSSSSLLSGAGKDSLVEHDEEF	KIAA0367	0.02
Mcl-1	AI	NATHEEVVHLLRNAGDEVTITVEYLR	SNTG2	0.09	0.01	0.01
Mcl-1	AI	QLRLSDAGQYLCQAGDDSNSNKKNAD	PIGR	0.02
Mcl-1	AI	CLSCDLCGCRLGEVGRRLYYKLGRKL	LMO2	0.86
Mcl-1	AI	NRKGEKNGKGLRHFSMKVCEKVQRKG	TFDP1	0.3
Mcl-1	AI	ALNAQPSAEELSKIADSVNLPLDVVK	ZEB1	0.02
Mcl-1	AI	QTEFIITAEILRELSMECGLNNRIRM	TSC2	0.1
Mcl-1	AI	ASGNKEMIEALKQYAMDYSNKALEKG	IFIT3	0.03
Mcl-1	AI	AEHEDDLPENLSEIADLWNSPTRTHG	CDH23	0.02
Mcl-1	AI	TRELQELARKLQELADASENLLTENT	TXNDC11	0.01	0.01	0.01
Mcl-1	AI	RDASKILVDALQKFADDMYSLYGGNA	ATP6AP2	0.02
Mcl-1	AI	FSVDLNASRSLSQVAMDLHEAVSMKL	DCST2	0.06
Mcl-1	AI	FERVEQMCIQIKEVGDRVNYIKRSLQ	TRPM7	0.44
Mcl-1	AI	NKDGKSVSNRLRRLSDNCGGKVLSIT	KIAA0430	0.21
Mcl-1	AI	MGVLAAAARCLVRGADRMSKWTSKRG	MRPL41	0.25
Mcl-1	AI	AYRGRGIAKHLAKAALDFVVEEDLKA	C17orf103	0.07
Mcl-1	AI	DTIYQGFAECLIRLGDSMGRGGELET	NRN1L	0.17
Mcl-1	AI	VIKQRRLPDQLSKLADRIQLSGRYYL	RAPGEF2	0.69
Mcl-1	AI	FEKLRMIAKEIRHVGRMASVNMDPAL	RAPGEF2	0.13
Mcl-1	AI	TSQTEGLSRLLRQHAEDLNSGPLSKL	FES	0.02
Mcl-1	AI	AIPRAEVAELLVHSGDFLVRESQGKQ	FES	0.03
Mcl-1	AI	IGQRQTVVRTLNATGEEIIQQSSKTD	DMD	0.02
Mcl-1	AI	ALTVKEMAQMLQSFGTELAETELPDD	MCF2	0.03
Mcl-1	AI	NWFGDWSTEALYQVGKEFTSKMDLEK	DYNC1H1	0.03
Mcl-1	AI	DSLAKFAGRKLKDCGEDLLVEISEVL	PCM1	0.02	0.01	0.02
Mcl-1	AI	PFDCRDYAVVLRKYADKIYSISMKHP	FOLH1	0.31
Mcl-1	AI	SATHDEAVQVLKKTGKEVVLEVKYMK	SNTA1	0.06
Mcl-1	AI	MVLDPSLAEHLSHFGIDMLKMQKTDK	USP5	0.04
Mcl-1	AI	SCMATVIHNPLKALGDQFYKEAIEHC	DPF3	0.02
Mcl-1	AI	EVKQSMSSQSLDKAAEDMPEAEQDLE	APBA1	0.02
Mcl-1	AI	LGDGPKLVRELFRVAEEHAPSIVFID	PSMC1	0.04
Mcl-1	AI	FMEKLDNGALLCQLAETMQEKFKESM	GAS2	0.02
Mcl-1	AI	TCLNRGFSRLLDNMAEFFRPTEQDLQ	PEX3	0.04
Mcl-1	AI	LCKEKPTTALLDKVADNLAIQLAAVT	ILF3	0.02
Mcl-1	AI	GMTSEQVAQVLRNCGNSVRMLVARDP	INADL	0.07
Mcl-1	AI	GFANHDVVEVLRNAGQVVHLTLVRRK	INADL	0.34
Mcl-1	AI	KGKIDVCIVLLQHGADPNIRNTDGKS	TNKS	0.06
Mcl-1	AI	HPKRKQVTELLLRKGANVNEKNKDFM	TNKS	0.35
Mcl-1	AI	AGLDMNISQFLKSLGLEHLRDIFETE	TNKS	0.06
Mcl-1	AI	AAVGNHVAKLLQSIGQAPESISEKEL	NAE1	0.02
Mcl-1	AI	RIEERKAIIGLYNYAHEMTHGASDRE	NCKAP1	0.03
Mcl-1	AI	KEFLALASSSLLKIGQETDKTTTRNR	NCKAP1	0.12
Mcl-1	AI	KCQDLLNADCLQRAAEKSCKHGAEDR	UNC13B	0.02
Mcl-1	AI	RRFAKTIGKVLMQYADILSKDFPAYC	UNC13B	0.25
Mcl-1	AI	YTCRGHIPGFLQTTADEFCFYYARKD	HHIP	0.04
Mcl-1	AI	LNELYQRAKKLSKAGDNIPEEQPVAS	TMX2	0.05
Mcl-1	AI	IKEAADIIQKLHLIAQELPFDRFSEV	EXOC5	0.09
Mcl-1	AI	DLSSTFVSLALRKVGDWPLSARREKG	TTC31	0.47
Mcl-1	AI	HVDGLHSSEELRNLGWDFSQEKPSTT	SETD2	0.02
Mcl-1	AI	CLKRCRSAQVLHLYGATYSADGEDRA	NLRP12	0.06
Mcl-1	AI	FSSDAVTSRVLLNVGQEVIAVVEENK	MOV10L1	0.02
Mcl-1	AI	DAIIQMIVELLKRVGDQWEEEQSLAS	C6orf222	0.09
Mcl-1	AI	DQEEACASRQLHSLASFSTVTARRNP	INCA1	0.23
Mcl-1	AI	KEVEDCVPVFLKHIAHDIYVCGKTIN	TUBGCP6	0.02
Mcl-1	AI	FTGNNTAVQELKRVSEQFTATFRRKA	TUBB4Q	0.41
Mcl-1	AI	LRGSGAWGLLLRRVGDDVLVHLLARC	TERT	0.14
Mcl-1	AI	PRPLSILGNLLLLCSQDMLTSLTKLS	CYP2F1	0.08
Mcl-1	AI	FDHMVPLVEEINRLADELNPLNASQE	C7orf26	0.02
Mcl-1	AI	GAQHSTMTSTLRRLGEDIFKGVVTKG	CCDC138	0.43
Mcl-1	AI	KRALIQCAKDIAKASDEVTRLAKEVA	VCL	0.03	0.02	0.05
Mcl-1	AI	PEDLQDVGWFLHKLSQQILKKEKEKK	TLR5	0.3
Mcl-1	AI	DFMGRTFAKPLVKMADEAYCPPRFPP	OTOF	0.1
Mcl-1	AI	SVGGRGISSKLDSLADELKFVPIIGI	SACS	0.02
Bcl-xL	AII	QEELQDWVKKIREVAQTADARLTEGK	PLCG1	0.03
Bcl-xL	AII	LRQMQECAKRIAKVSAEAKLEIDEET	SKIV2L2	0.03
Bcl-xL	AII	EEQLEKLIKKLRKASEGLNSTLKDHI	CCDC76	0.03
Bcl-xL	AII	LFQLKFTAKQLEKLAKKAEKDSKAEQ	CHMP1A	0.18
Bcl-xL	AII	FQEAKQFGQKLQDLAEHSDPEVRDKV	ARMCX5	0.02
Bcl-xL	AII	FPDARDMVRYLGDFADTLGLRVQYNT	FOXRED2	0.03
Bcl-xL	AII	SQNTEDLAELIRELGEKLSMEPNQEE	TRPC6	0.02
Bcl-xL	AII	SDDVQKIVEELQSLSKMLLKDVEEEK	IL31	0.03
Bcl-xL	AII	KAIFDRLCKQLEKIGQQVDREPGDVA	ORC6L	0.04
Bcl-xL	AII	QFEIEKSCELLFQMAESVDYDYDVQD	DHX40	0.02
Bcl-xL	AII	GKDHPDVAKQLNNLALLCQNQGKYEE	KLC1	0.02
Bcl-xL	AII	EQKVKQKAADLLEMATFLQKRVEEEE	C10orf79	0.02
Bcl-xL	AII	KANLEKVSRTLEDQANEYRVKLEEAQ	MYH6	0.02
Bcl-xL	AII	LENYYRLADDLSNAARELRVLIDDSQ	MRS2	0.03
Bcl-xL	AII	KKRADSVANKLGSFGKTLGSKLKKNM	OTUD7B	0.58
Bcl-xL	AII	LDYHRQAVQILDELAEKLKRRMREAS	SH3GL1	0.05
Bcl-xL	AII	RQKIQRTARKLFGLSVRCRHNPNHQL	DBC1	0.69
Bcl-xL	AII	KTRADSVANKLGSFSKTLGIKLKKNM	OTUD7A	0.87
Bcl-xL	AII	RERLRQSGERLRQSGERLRQSGERFK	MURC	0.55
Bcl-xL	AII	PHQFDGVPDKLIQAAYQVKYNSKKMK	EVI5	0.69	0.58	0.48
Bcl-xL	AII	RAEIEKMAEKINDIAYEMESRRTYLQ	C3orf15	0.03
Bcl-xL	AII	AHGVRDVSKELVGLAEHAATRLRFTK	TMEM151A	0.1
Bcl-xL	AII	TCELREFVKNIDQVSSEVLEGWPDSY	TLR6	0.02
Bcl-xL	AII	NEEGQQFALKLHRLGRTSFRNLKNKR	RIOK2	0.95	1.05	0.69
Bcl-xL	AII	ESEVQHLSQKLYDWSDSQNLKITGKA	ANKRD32	0.03
Bcl-xL	AII	VGNVDECGKKLVEVARRCRDEAIAAC	XXXX	0.02
Bcl-xL	AII	PKELEGYIQKLQNAAERLATENRKLR	DYNC2H1	0.09
Bcl-xL	AII	EEILKGFTDQLRKISKDAGMPIQGQP	EIF2C3	0.03
Bcl-xL	AII	VYILRKAARRLAQVSRAAGVRVGLLS	CACNA1G	0.76	0.94	0.67
Bcl-xL	AII	WDEMNVLAHGLLQLGQGLREHAERTR	ANGPTL4	0.04
Bcl-xL	AII	TCRISESVKKLMELAYQTLLEATTSS	ZW10	0.04
Bcl-xL	AII	REEIRKVVQSLEQTAREILTLLQGVH	TSN	0.04
Bcl-xL	AII	GTKSQLLAKRLLDLSNEGFTNWEFMT	PCSK6	0.03
Bcl-xL	AII	GERLRQSGERLRQSGERFKKSISNAA	MURC	0.44
Bcl-xL	AII	GEGAEEAAKDLADIAAFFRSGFRKND	TRIO	0.03
Bcl-xL	AII	DTIFHRAAVRLRDLGGAILRHARRQA	BRPF3	0.9	1.5	0.55
Bcl-xL	AII	GENIRQAASSLQQASLKLFEMAYKKM	HSPA9	0.09
Bcl-xL	AII	VTQLRSLVIDLERTAKELDTNTLKNA	TRIM40	0.03
Bcl-xL	AII	DVNIPDLIKQLDILGDNGNLRNEEQV	JAKMIP2	0.02
Bcl-xL	AII	FPRIAFFSTRLIEAGEQLGFDYGERF	EHMT1	0.04
Bcl-xL	AII	EVDVGKLVSRLQDGGTKITPKATNGP	OPHN1	0.02
Bcl-xL	AII	YEQAKNISQDLEKQAARVHEEAKRAG	LAMC1	0.03
Bcl-xL	AII	TCELGEFVKNIDQVSSEVLEGWPDSY	TLR1	0.02
Bcl-xL	AII	MDYVGGYALCLDMTARDVQDECKKKG	FAHD1	0.03
Bcl-xL	AII	LVNFNHIHKRIRRVADKYLSGLVDKF	PI4KA	1.29	1.51	0.72
Bcl-xL	AII	DLQIYQPGRRLQTVSKESASRVEEEE	SMG6	0.03
Bcl-xL	AII	GPGTLECAELLLRFGARVDGRSEEEE	ASB10	0.03
Bcl-xL	AII	NKELSELIEQLQKNADQVEKNIVDTE	PPL	0.03
Bcl-xL	AII	KDSVEGICSKIYHISLEYVKRIREKH	PCIF1	0.08
Bcl-xL	AII	LDKLDPRCSHLDDLSDQFIKDCDLKK	C7orf16	0.02
Bcl-xL	AII	PDGLLEFAKRLERWGRGAFGHLRLFQ	LRRC41	0.46
Bcl-xL	AII	EVRSSQFARKLWRSSRRISQVSSGET	NBEAL2	0.86	0.92	0.62
Bcl-xL	AII	PKIPKGVSRKLDRLAYIAHPKLGKRA	RPL29	0.81	0.72	0.7
Bcl-xL	AII	DFEARKAAIEIARLAERAQQKTLTSA	C4orf22	0.04
Bcl-xL	AII	KNGHREVIRQLLRAGIEINRQTKTGT	CASKIN2	0.23
Bcl-xL	AII	QAEADHLGKELQSVSAKLQAQVEENE	GOLGA6L1	0.02
Bcl-xL	AII	GFQVLNAIENLDDNAQRYDLDGLEKA	C9orf167	0.03
Bcl-xL	AII	LFRIRLVCTILDTCGQYFDRGSSKRK	UPF2	0.24
Bcl-xL	AII	LDDIEFFITKLQKAAEAFSELSKRKK	EPS8	0.13
Bcl-xL	AII	FDNAMLRARRLYQLAYDTYQEFEEAY	GH2	0.04
Bcl-xL	AII	LQETTLVANQLREAASRLKWTTNTGP	MAN2B1	0.06
Bcl-xL	AII	YEHLRQFCLELNGLAVKLQSECHPDT	MOBKL3	0.03
Bcl-xL	AII	IQRMGKYALLLQELARACGGPTQELS	PLEKHG4	0.08
Bcl-xL	AII	RGRTRGWVQTLARMSRRTRGPVERAA	C6orf223	0.75	0.91	0.66
Bcl-xL	AII	KEDLKGNIDKLRALADDIDKTHKKFT	APOL6	0.17
Bcl-xL	AII	HERCQQPCKRLLICSHKCQEPCIGEC	ZNFX1	0.03
Bcl-xL	AII	PFNIQDYAEALKNYAASIYNLSKKHD	NAALAD2	0.05
Bcl-xL	AII	ARIEKAYAQQLTEWARRWRQLVEKGP	PACSIN2	0.24
Bcl-xL	AII	NPIGLYSAETLREMAQMYQMSLRGKA	LDB3	0.3
Bcl-xL	AII	RRRLLLASKELHQVAHDLDDELAWVQ	SPTBN4	0.06
Bcl-xL	AII	TEEMKHNVEKLNELSKNLNRAFAEFE	DNAH3	0.02
Bcl-xL	AII	HSEITPYATDLAQTSEKLIPHLHKLP	CCDC129	0.02
Bcl-xL	AII	IERMIHFGRELQAMSEQLRRDCGKNT	RANBP9	0.06
Bcl-xL	AII	SQATGELADLIQQLSEKFGKNLNKDH	TRPC7	0.03
Bcl-xL	AII	AIKSQRMVQNLLSLARKICERVHRSP	ZBED4	0.26
Bcl-xL	AII	LTKAERLSKELLQCGRIIKEEWIEIE	TTC23	0.03
Bcl-xL	AII	GSIAKKFSAALQKLSSHLQPRVPEHS	ANO2	0.11
Bcl-xL	AII	GHDATEDARTILELARYFLKHGPKKI	XXXX	0.11
Bcl-xL	AII	NVGCQQDSEELLKLATSISETLEEKP	UBA6	0.02
Bcl-xL	AII	GRQVEDAGRVLEGISKSISYDLDGEE	FIBIN	0.02
Bcl-xL	AII	FLRINTIAMRLLAYALDYWSKGQLKA	PANK2	0.19
Bcl-xL	AII	NRQLANMVNNLKEISQEAREGTQGER	TRIM21	0.03
Bcl-xL	AII	LEKQNNSASDLHEISNEILRIIERTG	GPR112	0.02
Bcl-xL	AII	ARELSGTIKEILGTAQSVGCNVDGRH	RPL12	0.03
Bcl-xL	AII	HNQLTTVPERLSNCSRSLKNLILKNN	TLR7	0.29
Bcl-xL	AII	GSNIEQYIHDLDSNSFELDLQFSEDE	PDPK1	0.02
Bcl-xL	AII	DIFMNNVIVRLSQISEDVIRLFKKSK	SRGAP3	0.18
Bcl-xL	AII	TGGLPELASRLTRISAVLLEGMNKET	TCP11L2	0.03
Bcl-xL	AII	AKIIGNNVKKLQKFASTVKMWVFEET	GPD1L	0.07
Bcl-xL	AII	GQISDEVAERLMTIAYESGVNLFDTA	KCNAB1	0.02
Bcl-xL	AII	ASKLKGAAVKLADFGLAIEVEGEQQA	CAMK2A	0.03
Bcl-xL	AII	GMTMIEICEKLEDCSRKLIKENGLNA	METAP2	0.03
Bcl-xL	AII	NESLTDTARVLSSMADAVLARVYKQS	OTC	0.03
Bcl-xL	AII	LQIIPTLCHLLRALSDDGVSDLEDPT	DFNA5	0.03
Bcl-xL	AII	VAALEQAAYKLDAYSKKLEAKYKKLE	BLOC1S2	0.25
Bcl-xL	AII	SSDVIAVCQSLRQMAEKCQQDPESCW	MMS19	0.02
Bcl-xL	AII	TREAQKMAQLLVVLGKIINMKIKLFM	UGGT2	0.1
Bcl-xL	AII	ILRHKDIIDDLVKSGHKIMTACSEEE	DST	0.03
Bcl-xL	AII	FLRINMVSMKLLAYAMDFWSKGQLKA	PANK1	0.11
Bcl-xL	AII	SISLTPVAKGLENMGADFLESLEEGQ	SLC28A1	0.02
Bcl-xL	AII	LDDVKILANGLLQLGHGLKDFVHKTK	ANGPTL3	0.04
Bcl-xL	AII	KPRMSNTSFVIQHFADKVEYKCEGFL	MYO5C	0.04
Bcl-xL	AII	VENTTDLASILIKDADRLNSGCYELK	TTN	0.02
Bcl-xL	AII	KTALEKYHDGIEKAAEDSYAKIDEKT	NUF2	0.02
Bcl-xL	AII	YGRLRPRARSLSKASTAINWLTKKFL	MYO15A	1.39	1.49	0.94
Bcl-xL	AII	RAELTGLARRLADRARELQETNLRAV	RIMBP3C	0.22
Bcl-xL	AII	NKQLRKETESLRKIALEAQKKAKVKI	SCLT1	0.5	0.32	0.31
Bcl-xL	AII	DGVLSFIHHQIIELARDCLTKSRDGL	MAST1	0.03
Bcl-xL	AII	LASIGGLAARLQLWAFKLDYDSMERE	FHOD1	0.03
Bcl-xL	AII	REHIKLLIQKLTDVAEECQNNQLKKL	PLCB1	0.05
Bcl-xL	AII	EEVLKNFTDQLRKISKDAGMPIQGQP	EIF2C1	0.02
Bcl-xL	AII	ANDIEKAVQSLDKNGVDLLMKYIYKG	ARPC5	0.03
Bcl-xL	AII	LANVTEDAKRLIAVADSVLTKVVGDL	RNF213	0.03
Bcl-xL	AII	RAELTGLARRLADRARKLQETNLRAV	RIMBP3	0.58	0.51	0.39
Bcl-xL	AII	KFELEQNIKELNTLADQVDTTHELLT	APOL5	0.02
Bcl-xL	AII	FNIPREAAERLRILAQSNNQQLRDLG	NCOA6	0.08
Bcl-xL	AII	SQDVERFCRQLSSMASKLIISPFTLV	ABCD4	0.05
Bcl-xL	AII	QNSRDPFCKAIEEVAQDLDLRIKNII	C12orf48	0.03
Bcl-xL	AII	SSEIEQAVQSLDRNGVDLLMKYIYKG	ARPC5L	0.03
Bcl-xL	AII	FSEFIGMIQEIQQAAERLERNFVDSR	RNF123	0.03
Bcl-xL	AII	LARIRRRIKWLQDGSQSLFGRLHNDC	VWA3B	0.56
Bcl-xL	AII	KFRHDEIISLLKNVGERVVLEVEYEL	GRIP1	0.03
Bcl-xL	AII	KVFLNKAADFIEELSSLFKSHSSKRI	MYPN	0.13
Bcl-xL	AII	YRDLPLAAVDLSTAGSQLLSNLDEDY	C15orf27	0.02
Bcl-xL	AII	PFGLQGNSEYLIEFSRNLGKSSEHLL	CGNL1	0.03
Bcl-xL	AII	SAKLGKSSSLLTQTSEECNGILTEKM	ZNF396	0.02
Bcl-xL	AII	LHQAKDFGNYLFNFASAATKKITESV	SYAP1	0.21
Bcl-xL	AII	NRGYYDVAKQLLAAGAEVNTKGLDDD	ANKRD11	0.03
Bcl-xL	AII	NGQFLGDALDLQKWAHEVWDIVDIKP	PPIL6	0.03
Bcl-xL	AII	PVQVQQYIKKLYILGGEVAESAQKCT	PAXIP1	0.05
Bcl-xL	AII	VPFATELHERLAKDSEKLKEEIGKEL	APOA4	0.02
Bcl-xL	AII	DTIYQGFAECLIRLGDSMGRGGELET	NRN1L	0.03
Bcl-xL	AII	SRELEEISERLEEAGGATSAQIEMNK	MYH2	0.02
Bcl-xL	AII	NNDLSHIAGKLTYASQKYKNHIGTEI	HFM1	0.12
Bcl-xL	AII	LHNLVKAAQSLDEMSQTITDLLSEQK	RB1CC1	0.03
Bcl-xL	AII	GSGPSKTSRVLQNVAFSVQKEVEKNL	BCL2A1	0.06
Bcl-xL	AII	SRELEEISERLEEAGGATSVQIEMNK	MYH6	0.02
Bcl-xL	AII	QGDVQMAVSVLIVLGERVRKDIDEQT	WDR24	0.02
Bcl-xL	AII	FGTTLKNCRHLLECAKELDVQIIGVK	AZIN1	0.03
Bcl-xL	AII	AERHKQEADDIVRVAKTANDTSTEAY	LAMC1	0.02
Bcl-xL	AII	EVNMSLSGRYLEELSQRYRKQMEEMQ	C1orf9	0.03
Bcl-xL	AII	HRNTRNLAAFLGKASDLLRFPVKQLY	RP1L1	0.91	1.4	0.47
Bcl-xL	AII	AHKARALARLLRQTALAAFSDFKRLQ	FAM43B	0.65	1.22	0.59
Bcl-xL	AII	TERIILFGRELQALSEQLGREYGKNL	RANBP10	0.03
Bcl-xL	AII	YIEYLKSSDRLDEAAQRLATVVNDER	XAB2	0.03
Bcl-xL	AII	ARELEEISERLEEASGATSAQIEMNK	MYH13	0.02
Bcl-xL	AII	SGEFREIGTVIDQIAETLWEQVFSKL	ATL2	0.03
Bcl-xL	AII	SQDFSELSTQLTGVARDLQEEMLPGS	MON1A	0.03
Bcl-xL	AII	EMNLQDHIESISKVAEVAGKEYAIEQ	DNAH1	0.02
Bcl-xL	AII	RVIPHDGAEDLWIQAQELVRNMKENL	PLB1	0.03
Bcl-xL	AII	VDKLKTLSETLLEMSSLFQRSGSGQM	ABCA13	0.03
Bcl-xL	AII	AGDVEGFCSSIHDTSVSAGFRALYEE	KLHL15	0.02
Bcl-xL	AII	YKGHREIARYLLEQGAQVNRRSAKGN	FEM1A	1.44	1.82	0.81
Bcl-xL	AII	SDNLFKWVGTIHGAAGTVYEDLRYKL	UBE2C	0.03
Bcl-xL	AII	LREVRESIRFLRQVGRDWVQRRREAL	CYP46A1	0.8	1.14	0.44
Bcl-xL	AII	LVNIRKDTLRLVKCAEEVKSPGEEAS	RNF157	0.03
Bcl-xL	AII	TFETQEDAQKILQEAEKLNYKDKKLN	BOLL	0.02
Bcl-xL	AII	FVDINPLTGIILKAAKRFQINIYVKK	SCARB2	0.16
Bcl-xL	AII	ENGHTDVADVLLQAGADLEHESEGGR	ANKRD17	0.02
Bcl-xL	AII	RLRHDEIITLLKNVGERVVLEVEYEL	GRIP2	0.03
Bcl-xL	AII	LAELQQRSDQLLDMSSTFNKTTQNLA	VAMP5	0.02
Bcl-xL	AII	YGKVKFTAEELSNMASELAKYGLQLP	IQGAP3	0.05
Bcl-xL	AII	IQELDRFANQILSYGAELDADHPGFK	PAH	0.02
Bcl-xL	AII	AYTMERSARQIMHTAMKYNLGLDLRT	GLUD2	0.19
Bcl-xL	AII	PKIYEGAARKLNVSSDTVQHGVEGLT	COMMD2	0.03
Bcl-xL	AII	HCQLRSVSQEIHRLSESMAQVYRGST	TDRD6	0.04
Bcl-xL	AII	LSSISELSARLHLWAFKMDYETTEKE	FHOD3	0.03
Bcl-xL	AII	GHIYLGAVNRIYKLSSDLKVLVTHET	PLXNA4	0.08
Bcl-xL	AII	ISRNRQFSYLIENMARDCGEYAHTRY	MRPS2	0.09
Bcl-xL	AII	EARVLEEASRLEEEAQQTRLQLQQRL	EVC	0.02
Bcl-xL	AII	WLVLRRLVTLITQLAKELSNKGVLKT	BCAP29	0.35
Bcl-xL	AII	WRERPDVGRYLRELSGSGLERLRREP	COG8	0.09
Bcl-xL	AII	RMNLQTMVDTLQEAAQEADAIQEEMN	IFFO2	0.02
Bcl-xL	AII	VKAVDPTSGQLYGLARELSDEIQVQV	NUP210	0.02
Bcl-xL	AII	QEQLLTLASILREDGKVFDEKVYYTA	HEBP2	0.03
Bcl-xL	AII	EEQLEPAVEKISIMAERLANQFAIYK	LRPPRC	0.03
Mcl-1	AII	EGPEVICAQILQGCAKQALEKLEEKR	NCAPD2	0.02
Mcl-1	AII	SLIEYKAAVTLQRAALKFLAKYRKKK	IQCB1	0.19
Mcl-1	AII	SLIEYKAAVTLQRAALKFLAKYRKKK	IQCB1	0.29
Mcl-1	AII	LFIPLNISCLLKEGSEHLFDSFEPET	DEPDC5	0.02
Mcl-1	AII	SPVPPVVHLTLRQAGDDFSRRYRRDF	BCL2	0.26
Mcl-1	AII	DLVVSELATVIKKCAEKLSSYPRLRE	DNM2	0.06
Mcl-1	AII	AKTSQTVATFLDELAQKLKPLGEQER	THOP1	0.02
Mcl-1	AII	FDRAVVLSHYIHNLSSEMFSEFDKRY	PRL	0.02
Mcl-1	AII	APGVEATALIIRQIADHSLMTSKRDP	C9orf84	0.02
Mcl-1	AII	QVQNIKLAGSLQHVAEKLCRELYNKA	CLEC1A	0.11
Mcl-1	AII	EPTMKTLSDDLDEAAKEFQEKHKKEV	NAT10	0.01
Mcl-1	AII	KCCYGYCIDLLEKIAEDMNFDFDLYI	GRIN3A	0.03
Mcl-1	AII	KSRLVQQSKALKELADELQERCQRPA	TRIM58	0.03
Mcl-1	AII	QDKMLVAVKALKEASESARQDFQREA	NTRK1	0.02
Mcl-1	AII	VPARAPAVDLLEEAADLLVVHLDFRA	PEX26	0.02
Mcl-1	AII	LLPRETVAGALRRLGARGGGKGRKGP	CD2BP2	0.13
Mcl-1	AII	TYEKPQVAEALQRAARIAISVIEFKP	RTDR1	0.02
Mcl-1	AII	KYFLQNFSCFLEETADEWAEKMPKGP	EFCAB6	0.03
Mcl-1	AII	QASREAGAAALRNVAQRLFENYQTQS	CCDC68	0.21	0.04	0.2
Mcl-1	AII	ERFEGFCVDMLRELAELLRFRYRLRL	GRIK5	0.11
Mcl-1	AII	SEDHFRAAYLLKDVAKEAYQDVAFTQ	BNC1	0.02
Mcl-1	AII	LFHLLEFCLLLNQFSRAVAAKWKDDV	RLN1	0.02
Mcl-1	AII	QDKILVAVKTLKDASDNARKDFHREA	NTRK2	0.02
Mcl-1	AII	DRFEGYCIDLLKELAHILGFSYEIRL	GRIK3	0.02
Mcl-1	AII	CKDPKACTILLRGASKEILSEVERNL	CCT3	0.02
Mcl-1	AII	GKDHPAVAATLNNLAVLYGKRGKYKE	KLC1	0.22
Mcl-1	AII	EGEEFTVTCTIKDVSSSVYSTWKREN	KIT	0.02
Mcl-1	AII	DIARSTLAKIIEDLGVHFLLYVLKEL	UTP20	0.02
Mcl-1	AII	DRYEGFCVDMLKELAEILRFNYKIRL	GRIK4	0.03
Mcl-1	AII	LELVSGSIGVLKNMSQRIGGELEEQA	STX6	0.02
Mcl-1	AII	FVQDASAASALKDVSYKIYDDENQKI	NXF2	0.01
Mcl-1	AII	FVQVASAASALKDVSYKIYDDENQKI	NXF5	0.02
Mcl-1	AII	SSAPAAAAGLLREAGSGGRERADWRR	MAP3K1	0.07
Mcl-1	AII	VLLLSSSVNSLRKAAHEALQDFQKYK	DNAH8	0.19
Mcl-1	AII	TTLEMEFAKGLQKIAHNCRQSVMQEP	HMHA1	0.02
Mcl-1	AII	CVSDQELGLLIKEVADALGGGADPET	KCNK4	0.01
Mcl-1	AII	CRREPGLAETLRDAAHLGLLECQFQF	WNT9B	0.02
Mcl-1	AII	FVENASIAYALKNVSGKIWDEDNEKI	NXF3	0.02
Mcl-1	AII	ANLEISYAKGLQKLASKLSKALQNTR	NOSTRIN	0.22
Mcl-1	AII	EDLKENLAAGIKQIAEFLGFFLTGEQ	SULT6B1	0.02
Mcl-1	AII	GPEHPAVAATLNNLAVLYGKRGRYRE	KLC3	0.28
Mcl-1	AII	DPLNDNVATLLHQSSDRFVAELWKDV	MYH10	0.02
Mcl-1	AII	TWEIECTSEMLKKLSSKVMTKVIKKK	TRANK1	0.11
Mcl-1	AII	LGKRTGTVQVLKRSGRELIENSRDDT	MACF1	0.05
Mcl-1	AII	AKYLSGIAHFLEKLAFSSTARFDSKD	PMPCA	0.06
Mcl-1	AII	LEMVSGSIQVLKHMSGRVGEELDEQG	STX10	0.02
Mcl-1	AII	LGKRTSSVQALKRSARELIEGSRDDS	DST	0.05
Mcl-1	AII	AFVGRLVSTLISKAGRELGENLDQIL	IPO9	0.03
Mcl-1	AII	YYSSRQYASALKHIAEIIERGIRQHP	TTC30A	0.08
Mcl-1	AII	AEIELEYSRSLEKLAERFSSKIRSSR	SRGAP3	0.07
Mcl-1	AII	PSIQLHGAKLLEELGTGLIQQYKPDS	HEATR6	0.01
Mcl-1	AII	DVTHSKAVEALKEAGSIVRLYVKRRK	DLG1	0.13
Mcl-1	AII	GETDANVAKFLNRLSDYLFTLARYAA	MMAB	0.02
Mcl-1	AII	VPSGTSLARNLKRVAETWMDEFAEYI	GALNTL6	0.02
Mcl-1	AII	YKSLLLLAYLIRNGSERVVTSAREHI	CLINT1	0.05
Mcl-1	AII	KKSLAGAAQILLKGAERLTKSVTENQ	MED17	0.03
Mcl-1	AII	LDDSVEVIKALKNGGAHLDFRAKDGM	SHANK2	0.02
Mcl-1	AII	SKVRERYVQMLDQIARQMIDFYKDLV	C1orf125	0.03
Mcl-1	AII	RDSFKHLIGGLDDVSNKAYEDAEAKA	PRKG1	0.01
Mcl-1	AII	KTVVDLVSADLEEVAQKCGLSYKAEA	RAD51L3	0.01
Mcl-1	AII	PASTDAVSALLEQTAVELEKRQEGRS	WWC1	0.01
Mcl-1	AII	EVSHSKAVEALKEAGSIVRLYVRRRR	DLG2	0.22
Mcl-1	AII	KKDKARVSELLQGLSFSGDSDVEKDN	PGBD1	0.01
Mcl-1	AII	VEAFGNACTIINDNSSRFGKYLEMKF	MYO3A	0.13
Mcl-1	AII	AEIEMDYSRNLEKLAERFLAKTRSTK	SRGAP2	0.08
Mcl-1	AII	AVLSPQSADNLKQVARSLFLLGKHKA	BBS4	0.2
Mcl-1	AII	HQQLTRAARLISETAQRVHTIGQKQK	C9orf100	0.57
Mcl-1	AII	DPLNDNIATLLHQSSDKFVSELWKDV	MYH9	0.02
Mcl-1	AII	AEIETEYSRNLEKLAERFMAKTRSTK	SRGAP1	0.11
Mcl-1	AII	RDHDEFIINLIRGLGGNLNMKSRLEF	DYNC2H1	0.03
Mcl-1	AII	FSDCLMVVQFLRNFGKVLGFDVNIDV	BAZ2B	0.02
Mcl-1	AII	CVQSTKPSLMIQKAAIQALRKMEPKD	APOB	0.09
Mcl-1	AII	AAVVLSVATFLYQVAERVRYYREFHH	ACCN3	0.03
Mcl-1	AII	PLSNDTIARRIQELANDMEDQLIEQI	SCAND3	0.02
Mcl-1	AII	IIKDQLNVSNIDQVARHLRGLLEEEC	CCDC24	0.02
Mcl-1	AII	RFVVIDNCIALKKVASRLKKKRKKKN	TTC3	0.17
Mcl-1	AII	LFKAADSSRSIYEVAMQLLQILEPKM	FRYL	0.02
Mcl-1	AII	AEVELEYSRGLEKLAERFSSRGGRLG	ARHGAP4	0.02
Mcl-1	AII	TLLTPGYSVIIEKLAEGLDIQLKSPV	KDM1B	0.02
Mcl-1	AII	NPKNKTHACYLKELGEQFVVRANHQV	NWD1	0.04
Mcl-1	AII	REAAVSASDILQESAIHSPGTVEKEA	C12orf43	0.01
Mcl-1	AII	EVQDRLAHKGISQAARYVYQRLINDG	DAGLB	0.16
Mcl-1	AII	DRFEGYCIDLLRELSTILGFTYEIRL	GRIK2	0.02
Mcl-1	AII	FGDEGAVIEVLHRGSADLNARNKRRQ	MIB1	0.05
Mcl-1	AII	AAPEGDWARLLEQMGALAVRGSRRER	ZBED3	0.11
Mcl-1	AII	TESGSFVANLLKDLGLEIGELAVRGA	PCDHB2	0.02
Mcl-1	AII	CANHPSAVNVLTEHSEELGEFMETKG	ARHGEF7	0.01
Mcl-1	AII	QTEFIITAEILRELSMECGLNNRIRM	TSC2	0.02
Mcl-1	AII	EDLQQVIASVLRNLSWRADVNSKKTL	APC	0.07
Mcl-1	AII	PFNKEELSAILKFGAEELFKEPEGEE	CHD1	0.02
Mcl-1	AII	QLLTDEVSYRIKEIAQDALKFMHMGK	TAF6	0.03
Mcl-1	AII	FEVDDGTSVLLKKNSQHFLPRWKCEQ	GINS1	0.05
Mcl-1	AII	TSMETIGAKALEDFADNIKNDPDKEY	EXOC7	0.01
Mcl-1	AII	LPGRPGLAALLGRLSDRLGRNRDRQR	PGS1	0.24
Mcl-1	AII	DLDSNQAAMVLIRLSHLLSEKPEDKG	TBRG4	0.02
Mcl-1	AII	CQGDTVISECLQRFADSLQEVVNYHM	ACAP3	0.02
Mcl-1	AII	SVLRKALHDSLHDCSHWFYTRWKDWE	ZRANB1	0.04
Mcl-1	AII	RTGDIALAYRLTDLGSRLLSQLERPL	KIAA1383	0.03
Mcl-1	AII	KGAKSESAESLRQWAQELEENLNELT	APOL4	0.01
Mcl-1	AII	PEVRKVLADVLQDIANDNISSADYTQ	ARSG	0.01
Mcl-1	AII	PQRQRLLADLLHNVSQNIAAETRAED	DFFB	0.02
Mcl-1	AII	KRAAEMMASLLKDLAEIGIAVGNNDV	KIF5B	0.02
Mcl-1	AII	IVIDCSAIQFLDTAGIHTLKEVRRDY	SLC26A2	0.02
Mcl-1	AII	VKGAEITGKAIQKGASKLRERIQPEE	SPG20	0.02
Mcl-1	AII	RLKVMPFAGVLEHIGGIMEIQLEENP	SLITRK2	0.02
Mcl-1	AII	SKSKIHAARSLSEIAIDLTETGTLKT	FRMD4A	0.02
Mcl-1	AII	LEGFRKNEEVLKRCAQEYLSRVKKEE	TACC2	0.04
Mcl-1	AII	MKLRNLFTKFIRKFGFELVKRLLPEE	RRP12	0.14
Mcl-1	AII	EQAARVAIEHLDKISDSVLVDIKDTE	CCT5	0.01
Mcl-1	AII	LGHTGLACLFLKRGADLGARDSEGRD	ACAP1	0.03
Mcl-1	AII	PFNKEELTAILKFGAEDLFKELEGEE	CHD2	0.01
Mcl-1	AII	TGKDRLTAGLINIVSFDLLSKLEKQL	SMARCAL1	0.02
Mcl-1	AII	KCCYGYCIDLLERLAEDTPFDFELYL	GRIN3B	0.02
Mcl-1	AII	KEYRNQFPEILRRAAAHLECIFRFEL	MAGEE1	0.02
Mcl-1	AII	EEVFQSLSKILDVASLEVLNEVNRRS	GCN1L1	0.14
Mcl-1	AII	SRTLTLIAKVIQNLANFAKFGNKEEY	RASAL2	0.08
Mcl-1	AII	VPKIASVVGILGHLASRHGDSIRREL	INTS5	0.05
Mcl-1	AII	AYKTVEVVESIEKISTESIQTYEETA	BFSP1	0.01
Mcl-1	AII	DKATENCVCILHNLSYQLEAELPEKY	PKP2	0.01
Mcl-1	AII	TGVNGEISYSLFQASEEIGKTFKINP	PCDHB13	0.01
Mcl-1	AII	TGVNGEISYSLFQASDEISKTFKVDF	PCDHB8	0.02
Mcl-1	AII	EITQHNVTELLRDVAAWGRARATGGD	C19orf51	0.02
Mcl-1	AII	QATHDQAVQALKRAGKEVLLEVKFIR	SNTB2	0.02
Mcl-1	AII	RLRSEYVAQCLGRAAQGGCPRARCRR	GFRA4	0.8
Mcl-1	AII	PKPDSDVTQTINTVAYHARPDSDQRF	BARD1	0.01
Mcl-1	AII	TVLMFNVALVLQRLATSVLKDEKSNL	CTR9	0.02
Mcl-1	AII	ITMVPQASEILAKMSELVHRRLRHGS	ZFPM2	0.1
Mcl-1	AII	SSEEITVAGNLEKSAERSTQGLKFHL	RSC1A1	0.01
Mcl-1	AII	IPGSAVCAFDLTQVAAVFEGRFREQK	SEMA6B	0.02
Mcl-1	AII	KVRAHHYSVALRRLGQLLGSRPRPPP	FASTK	0.14
Mcl-1	AII	RFNLMQVGRLLQQLAMTGSEEGDPRT	GAPVD1	0.04
Mcl-1	AII	ATPPAASPSALKGVSQDLLERIRAKE	CDT1	0.03
Mcl-1	AII	SNKIRNLSTTLQTIATKLCRELYSKE	CLEC12A	0.17
Mcl-1	AII	CYRGQLAASVLRQISRELGPQEPTGS	FAM129C	0.07
Mcl-1	AII	SRTLTLIAKVIQNLANFSKFTSKEDF	SYNGAP1	0.08
Mcl-1	AII	QLQTLPYVGFLEHIGRILDLQLEDNK	SLITRK6	0.02
Mcl-1	AII	RGPEAPGGRALRDAAENLFQELQEHF	PRR20C	0.02
Mcl-1	AII	AASDFRTSVVLNHLAEKWFPGQRERA	LONRF1	0.07
Mcl-1	AII	VMGSMFAVISLASIAVYFAKRFKRKN	LRRN1	0.13
Mcl-1	AII	DFITALPARGLDHIAENILSYLDAKS	BTRC	0.02
Mcl-1	AII	QPHTGKLCWFLDEAAARLLTVPFEKH	PGLS	0.02
Mcl-1	AII	RCCKGFCIDILKRLAHTIGFSYDLYL	GRIN2D	0.06
Mcl-1	AII	RNIASQTVARLKDVARRISSCLDFEQ	HERC2	0.06
Mcl-1	AII	GADHPDVAKQLNNLALLCQNQGKFED	KLC3	0.01
Mcl-1	AII	KTIKNTVSVNLELTAEEWKKKYEKEK	KIF5C	0.07
Mcl-1	AII	QISTRLPSDYIYGIGEQVHKRFRHDL	SI	0.12
Mcl-1	AII	RGLEQHVALYLEHGADVGLRTSQGET	ASB16	0.02
Mcl-1	AII	HNATLILSEGLKRAGHQLQHDLFFDT	GLDC	0.02
Mcl-1	AII	QDTEQFVATVLQAASRDLDWEVRAQG	C7orf27	0.02
Mcl-1	AII	YGKVRKAASSIDQFSIRLGIFLRRYP	GOLGA5	0.29
Mcl-1	AII	AIDAIFLTTTLQNISEDVLAVMDNKN	CKAP5	0.02
Mcl-1	AII	MAADTQVSETLKRFAGKVTTASVKER	GCN1L1	0.11
Mcl-1	AII	DISALTASNLLKRYAEKYSGVLDSPY	FIGNL2	0.03
Mcl-1	AII	IFNGSNWIMLIYKGGDEYDNHCGKEQ	M6PR	0.02
Mcl-1	AII	VQNEENYAQVLDKFGSNFLSRDNPDL	ASAP1	0.01
Mcl-1	AII	PSTYLAVAEELADVSGKYFDGLKQKA	RDH13	0.05
Mcl-1	AII	RLVGTPGAELLKKISSESLSTCWRRC	MAPK14	0.33
Mcl-1	AII	SGKLKEMVPIIAQYGDVLVRNLRREA	CYP3A4	0.07
Mcl-1	AII	PESTKRSALCIFKIARKLLFLFRIKE	UBE3B	0.1
Mcl-1	AII	PFDCRDYAVVLRKYADKIYNISMKHP	FOLH1B	0.09
Mcl-1	AII	EELLRSSADFLQRLSAILRTSLRFRL	NOTCH3	0.11
Mcl-1	AII	HPEHFVCAFCLTQLSKGIFREQNDKT	LPXN	0.03
Mcl-1	AII	AIVADRMVEILFHYADRALKKCPDQG	VPS8	0.02
Mcl-1	AII	RTVESEAASYLDQISRYYITRAKLVS	PSME3	0.15
Mcl-1	AII	EEITSDAAYVIQDLATLFEELQREKK	XXXX	0.02
Mcl-1	AII	EGAKSETAEELKKVAQELEEKLNILN	APOL1	0.01
Mcl-1	AII	ERMKGTFCIALEKFSKAIYKYVNHWR	HEATR7B2	0.37
Mcl-1	AII	GFKTTVYVSHINDLSDFYVQLIEDEA	TDRD6	0.02
Mcl-1	AII	GSKSDPLCVLLQDVGGGSWAELGRTE	CPNE1	0.02
Mcl-1	AII	GKRMKQFPEVIKYLSRNVVHSVRREH	BAZ2A	0.29
Mcl-1	AII	KTIKNTVSVNLELTAEEWKKKYEKKK	KIF5C	0.16
Mcl-1	AII	VPAGVSLARNLKRVAEVWMDEYAEYI	GALNT10	0.02
Mcl-1	AII	ADLRALLCRELRPLGAYMSGRLKVKG	STOML1	0.37
Mcl-1	AII	EAGNMAAVGRLQAVSRRLFAELENER	KIAA1751	0.02
Mcl-1	AII	LLLPKGVVLKLKPVATRFPRKAWRQK	GON4L	0.32
Bcl-xL	AIII	RRTSINVVRHLGIVGECNIQFALHPT	CPS1	0.03	0.03	0.14
Bcl-xL	AIII	QLSKPGAALYLQSIGEGFKEAVQYVL	SOS1	0.02	0.02	0.03
Bcl-xL	AIII	CGDLASLSIDIWTLGEEVDGRRLVVA	BIRC6	0.02	0.02	0.03
Bcl-xL	AIII	LRCEMASTGEVACFGEGIHTAFLKAM	CPS1	0.03	0.02	0.02
Bcl-xL	AIII	AFTEREASEIMKSIGEAIQYLHSINI	MAPKAPK2	0.02	0.02	0.02
Bcl-xL	AIII	HGTSSRIGSSMKSVGEVMAIGRTFEE	CPS1	0.02	0.02	0.02
Bcl-xL	AIII	AALFLHAGCQLLTAGEDGKVQVWSGS	TEP1	0.02	0.02	0.02
Bcl-xL	AIII	AVLCVECGYKYRFFGEDAEIAARELN	MSH3	0.01	0.02	0.02
Bcl-xL	AIII	LRVSTKIGSCMKSVGEVMGIGRSFEE	CAD	0.05	0.02	0.04
Bcl-xL	AIII	RIEMWISILELNELGEYAAVELHQAK	KIF13A	0.02	0.03	0.02
Bcl-xL	AIII	VEQFSEASQQMAELSEVLVLRLENYE	HAP1	0.02	0.02	0.02
Bcl-xL	AIII	DLSAVTLSRELQAMAEQLAENYHNTW	RYR1	0.02	0.02	0.02
Bcl-xL	AIII	KNIAGALAFWMANASELLNFIKQDRD	MLLT4	0.03	0.02	0.03
Bcl-xL	AIII	GSGLHGWAFTLKQFAEMYVAKFAAKG	EEF2	0.11	0.12	0.25
Bcl-xL	AIII	DSLAKFAGRKLKDCGEDLLVEISEVL	PCM1	0.02	0.01	0.02
Bcl-xL	AIII	RCELQICGLAMADAGEYLCVCGQERT	OBSCN	0.01	0.01	0.02
Bcl-xL	AIII	SPYVFNGGTILAIAGEDFAIVASDTR	PSMB1	0.02	0.01	0.02
Bcl-xL	AIII	RHFVIRRGQVLREIAEEYGGVMVSFP	HDLBP	0.05	0.02	0.04
Bcl-xL	AIII	SAGVPVRGVELQAAAERFARCFGRTD	TIGD7	0.12	0.02	0.04
Bcl-xL	AIII	VLSRIEAGRSLKSVMDEFGISKSTFY	TIGD7	0.11	0.02	0.02
Bcl-xL	AIII	VLSRIEAGRSLKSVADEFGISKSTFY	TIGD7_3eA	0.95	0.02	0.14
Bcl-xL	AIII	LNAVNYISTVLADWADNVFFLQLQQA	RINT1	0.02	0.02	0.02
Bcl-xL	AIII	DHTDGVVACAAGLIGDLCTAFGKDVL	KPNB1	0.02	0.02	0.01
Bcl-xL	AIII	SHALICISHWILGIGDRHLNNFMVAM	PRKDC	0.02	0.02	0.03
Bcl-xL	AIII	SKFVILSAHKLVFIGDTLTRQVTAQD	NEDD9	0.05	0.02	0.06
Bcl-xL	AIII	FRLAQMCGLHIVVHADELEELINYYQ	CLTC	0.02	0.02	0.02
Bcl-xL	AIII	SKFVILSAHKLVFIGDTLSRQAKAAD	BCAR1	0.1	0.01	0.07
Bcl-xL	AIII	KKCQDMIMTELTNAGDDVVVFYNDKA	ITPR3	0.02	0.02	0.02
Bcl-xL	AIII	HPRRESQVRQLAWIGDGVWVSIRLDS	MAPK8IP3	0.03	0.02	0.03
Bcl-xL	AIII	VDFYQPTCIVLQCGADSLGCDRLGCF	HDAC3	0.01	0.01	0.01
Bcl-xL	AIII	KRALIQCAKDIAKASDEVTRLAKEVA	VCL	0.12	0.05	0.21
Bcl-xL	AIII	RLAHEHHCLRIKILGDCYYCVSGLPE	ADCY8	0.03	0.02	0.02
Bcl-xL	AIII	VVRFSPTGEILASGGDDAVILLWKVN	CHAF1B	0.02	0.02	0.02
Bcl-xL	AIII	DVGTGAGLLEIKKIGDEYFTFITDCK	CCT3	0.01	0.01	0.02
Bcl-xL	AIII	NKSLTTLGLVISSLADQAAGKGKSKF	KIF13A	0.4	0.29	0.26
Bcl-xL	AIII	GELAQVSGLEMRKWVDELFIIIMDML	mTOR	0.02	0.02	0.02
Bcl-xL	AIII	HPRKESQVRQLAWVGDGVWVSIRLDS	SPAG9	0.02	0.02	0.02
Bcl-xL	AIII	CALLGSTGERICLAGDSAGGNLCFTV	LIPE	0.01	0.01	0.01
Bcl-xL	AIII	TPSRSALSSELSLVGDTTGDTLEKFV	CREBBP	0.02	0.01	0.02
Bcl-xL	AIII	LGLGELAGLTVANEADSLTYDIANNK	STRN	0.02	0.01	0.02
Bcl-xL	AIII	QQMHHNAATAMAQRADMLRGLSPRES	NCOR2	0.06	0.02	0.13
Bcl-xL	AIII	RDPQGWVAGNLSARGDGAAGFTLPGF	MST1R	0.02	0.01	0.02
Bcl-xL	AIII	GLTWDPVGKYIASQADDRSLKVWRTL	HIRA	0.81	0.17	0.86
Bcl-xL	AIII	VILADPDGHEICFVGDEAFRELSKMD	GLOD4	0.02	0.01	0.02
Bcl-xL	AIII	GKPETCTGQDLADLGDRLRDWFQLLH	SPOCK2	0.02	0.01	0.02
Bcl-xL	AIII	DLLGMVVVDELHMLGDSHRGYLLELL	POLQ	0.02	0.02	0.02
Bcl-xL	AIII	CALIAGATLHVAWLGDSQVILVQQGQ	PPM1F	0.02	0.02	0.02
Bcl-xL	AIII	IQQDLGCGASLGVISDNLLVTGGQGC	SCAP	0.02	0.01	0.01
Bcl-xL	AIII	ELQAPATVQSLGLLGDRLCVGAAGGF	CDC42BPG	0.01	0.01	0.01
Bcl-xL	AIII	IGFFIAFGIAMGKMGDQAKLMVDFFN	SLC1A2	0.02	0.02	0.03
Bcl-xL	AIII	LSPGRSVTAGIIIVGDEILKGHTQDT	FLAD1	0.01	0.01	0.01
Bcl-xL	AIII	PSLSKELTSSLAGVGDVSFDSDSQFP	CRTC1	0.01	0.01	0.02
Bcl-xL	AIII	VFDDLRGSVSLSWVGDSTGVILVLTT	SORT1	0.02	0.02	0.01
Bcl-xL	AIII	DEHISYVATKVCHLGDQLEGVNTPRQ	EXOC5	0.02	0.02	0.02
Bcl-xL	AIII	ITVVGDVGGRIAIIVDDIIDDVESFV	PRPSAP1	0.02	0.02	0.02
Bcl-xL	AIII	CDLLGAKGKDILYIGDHIFGDILKSK	NT5C2	0.04	0.02	0.06
Bcl-xL	AIII	IQASTVVTYVYQLIGDDVKVERIEYK	VPS29	0.01	0.01	0.02
Bcl-xL	AIII	ERAISCMGQIICNLGDNLGSDLPNTL	CAND1	0.01	0.01	0.02
Bcl-xL	AIII	AKFLLYLGHSLSTWGDRMWHFAVSVF	SLC40A1	0.1	0.03	0.12
Bcl-xL	AIII	RVSWNITGTVLASSGDDGCVRLWKAN	SEH1L	0.3	0.07	0.18
Bcl-xL	AIII	SALETQVAAAVQALADDYLAQLSLEP	TRO	0.01	0.01	0.02
Bcl-xL	AIII	GLFSATSGVDLKYVADTFGQEVRPVS	DDX7	0.02	0.02	0.02
Bcl-xL	AIII	IVGGCVVGIAMARFADFIRGMLKLIL	DIRC2	0.25	0.15	0.29
Bcl-xL	AIII	AIKWDPTGNLLASCSDDMTLKIWSMK	TBL1XR1	0.05	0.03	0.07
Bcl-xL	AIII	SVRYYPSGDAFASGSDDATCRLYDLR	GNB5	0.02	0.01	0.02
Bcl-xL	AIII	EKVLIFGGDILKFAGDALLALWRVER	ADCY10	0.04	0.02	0.04
Bcl-xL	AIII	TLHFNQRGTWLASGSDDLKVVVWDWV	DCAF8	0.02	0.02	0.02
Bcl-xL	AIII	FRFAQLCGLHIVIHADELEELMCYYQ	CLTCL1	0.02	0.02	0.02
Bcl-xL	AIII	NKRHRPIGIGVQGLADAFILMRYPFE	RRM1	0.04	0.02	0.04
Bcl-xL	AIII	AICIEEIGVWMKMYSDAFLNDSYLKY	STAG1	0.03	0.05	0.02
Bcl-xL	AIII	ISDVQVFGYSLRFNADLLRSAVQQVN	DBC1	0.02	0.02	0.03
Bcl-xL	AIII	SQGDKRVAFFMRKGADCLSKWVGESE	ATAD2	0.13	0.02	0.06
Bcl-xL	AIII	ALKKADVGFAMGIAGTDVAKEASDII	ATP2B1	0.02	0.01	0.02
Bcl-xL	AIII	QRLINLVGESLRLLGNTFVALSDLRC	BAT3	0.05	0.08	0.08
Bcl-xL	AIII	PPDAHVLGKALEAAGQDFSLDLRSTG	CIITA	0.02	0.01	0.01
Bcl-xL	AIII	CILNSFYGYVMRKGARWYSMEMAGIV	POLE	0.18	0.09	0.29
Bcl-xL	AIII	RGAMLSLATGLAHSGSDLSLLVPEIE	FAM115A	0.09	0.06	0.06
Bcl-xL	AIII	KLPVVGIGKHLCGMATDLALRCLVET	CCDC76	0.04	0.01	0.04
Bcl-xL	AIII	NKTMTQLSSTLARCAKDILGFAVMFF	PKD2L1	0.15	0.03	0.19
Bcl-xL	AIII	SRQPRDFGDSLARGGKGFLRGVVGGV	VPS13C	1	0.48	0.34
Bcl-xL	AIII	LALMMQLARELKTLARDLGMAVVVTN	RAD51L3	0.1	0.05	0.11
Bcl-xL	AIII	SWFIQSLCAMLKQYADKLEFMHILTR	CASP3	0.45	0.08	0.27
Mcl-1	AIII	RRTSINVVRHLGIVGECNIQFALHPT	CPS1	0.02	0.03	0.1
Mcl-1	AIII	QLSKPGAALYLQSIGEGFKEAVQYVL	SOS1	0.02	0.02	0.03
Mcl-1	AIII	CGDLASLSIDIWTLGEEVDGRRLVVA	BIRC6	0.02	0.02	0.03
Mcl-1	AIII	LRCEMASTGEVACFGEGIHTAFLKAM	CPS1	0.03	0.03	0.03
Mcl-1	AIII	AFTEREASEIMKSIGEAIQYLHSINI	MAPKAPK2	0.02	0.02	0.01
Mcl-1	AIII	HGTSSRIGSSMKSVGEVMAIGRTFEE	CPS1	0.02	0.02	0.02
Mcl-1	AIII	AALFLHAGCQLLTAGEDGKVQVWSGS	TEP1	0.02	0.02	0.01
Mcl-1	AIII	AVLCVECGYKYRFFGEDAEIAARELN	MSH3	0.01	0.02	0.02
Mcl-1	AIII	LRVSTKIGSCMKSVGEVMGIGRSFEE	CAD	0.04	0.02	0.04
Mcl-1	AIII	RIEMWISILELNELGEYAAVELHQAK	KIF13A	0.02	0.02	0.03
Mcl-1	AIII	VEQFSEASQQMAELSEVLVLRLENYE	HAP1	0.02	0.02	0.02
Mcl-1	AIII	DLSAVTLSRELQAMAEQLAENYHNTW	RYR1	0.02	0.02	0.02
Mcl-1	AIII	KNIAGALAFWMANASELLNFIKQDRD	MLLT4	0.03	0.02	0.02
Mcl-1	AIII	GSGLHGWAFTLKQFAEMYVAKFAAKG	EEF2	0.09	0.03	0.12
Mcl-1	AIII	DSLAKFAGRKLKDCGEDLLVEISEVL	PCM1	0.02	0.01	0.02
Mcl-1	AIII	RCELQICGLAMADAGEYLCVCGQERT	OBSCN	0.01	0.01	0.02
Mcl-1	AIII	SPYVFNGGTILAIAGEDFAIVASDTR	PSMB1	0.02	0.01	0.01
Mcl-1	AIII	RHFVIRRGQVLREIAEEYGGVMVSFP	HDLBP	0.04	0.03	0.05
Mcl-1	AIII	SAGVPVRGVELQAAAERFARCFGRTD	TIGD7	0.04	0.02	0.05
Mcl-1	AIII	VLSRIEAGRSLKSVMDEFGISKSTFY	TIGD7	0.11	0.02	0.04
Mcl-1	AIII	VLSRIEAGRSLKSVADEFGISKSTFY	TIGD7_3eA	0.02	0.02	0.13
Mcl-1	AIII	LNAVNYISTVLADWADNVFFLQLQQA	RINT1	0.03	0.03	0.03
Mcl-1	AIII	DHTDGVVACAAGLIGDLCTAFGKDVL	KPNB1	0.02	0.01	0.02
Mcl-1	AIII	SHALICISHWILGIGDRHLNNFMVAM	PRKDC	0.02	0.02	0.02
Mcl-1	AIII	SKFVILSAHKLVFIGDTLTRQVTAQD	NEDD9	0.04	0.02	0.04
Mcl-1	AIII	FRLAQMCGLHIVVHADELEELINYYQ	CLTC	0.02	0.02	0.02
Mcl-1	AIII	SKFVILSAHKLVFIGDTLSRQAKAAD	BCAR1	0.06	0.02	0.02
Mcl-1	AIII	KKCQDMIMTELTNAGDDVVVFYNDKA	ITPR3	0.01	0.01	0.02
Mcl-1	AIII	HPRRESQVRQLAWIGDGVWVSIRLDS	MAPK8IP3	0.02	0.02	0.03
Mcl-1	AIII	VDFYQPTCIVLQCGADSLGCDRLGCF	HDAC3	0.01	0.01	0.01
Mcl-1	AIII	KRALIQCAKDIAKASDEVTRLAKEVA	VCL	0.03	0.02	0.05
Mcl-1	AIII	RLAHEHHCLRIKILGDCYYCVSGLPE	ADCY8	0.02	0.01	0.03
Mcl-1	AIII	VVRFSPTGEILASGGDDAVILLWKVN	CHAF1B	0.01	0.02	0.02
Mcl-1	AIII	DVGTGAGLLEIKKIGDEYFTFITDCK	CCT3	0.01	0.01	0.02
Mcl-1	AIII	NKSLTTLGLVISSLADQAAGKGKSKF	KIF13A	0.18	0.19	0.18
Mcl-1	AIII	XXLAQVSGLEMRKWVDELFIIIMDM	XXXX	0.02	0.02	0.02
Mcl-1	AIII	HPRKESQVRQLAWVGDGVWVSIRLDS	SPAG9	0.02	0.02	0.02
Mcl-1	AIII	CALLGSTGERICLAGDSAGGNLCFTV	LIPE	0.01	0.01	0.01
Mcl-1	AIII	TPSRSALSSELSLVGDTTGDTLEKFV	CREBBP	0.01	0.01	0.01
Mcl-1	AIII	LGLGELAGLTVANEADSLTYDIANNK	STRN	0.01	0.01	0.01
Mcl-1	AIII	QQMHHNAATAMAQRADMLRGLSPRES	NCOR2	0.01	0.01	0.08
Mcl-1	AIII	RDPQGWVAGNLSARGDGAAGFTLPGF	MST1R	0.02	0.02	0.02
Mcl-1	AIII	GLTWDPVGKYIASQADDRSLKVWRTL	HIRA	0.94	0.23	0.55
Mcl-1	AIII	VILADPDGHEICFVGDEAFRELSKMD	GLOD4	0.01	0.01	0.02
Mcl-1	AIII	GKPETCTGQDLADLGDRLRDWFQLLH	SPOCK2	0.01	0.01	0.01
Mcl-1	AIII	DLLGMVVVDELHMLGDSHRGYLLELL	POLQ	0.02	0.02	0.02
Mcl-1	AIII	CALIAGATLHVAWLGDSQVILVQQGQ	PPM1F	0.01	0.01	0.01
Mcl-1	AIII	IQQDLGCGASLGVISDNLLVTGGQGC	SCAP	0.01	0.01	0.01
Mcl-1	AIII	ELQAPATVQSLGLLGDRLCVGAAGGF	CDC42BPG	0.01	0.01	0.01
Mcl-1	AIII	IGFFIAFGIAMGKMGDQAKLMVDFFN	SLC1A2	0.02	0.01	0.03
Mcl-1	AIII	LSPGRSVTAGIIIVGDEILKGHTQDT	FLAD1	0.01	0.01	0.01
Mcl-1	AIII	PSLSKELTSSLAGVGDVSFDSDSQFP	CRTC1	0.01	0.01	0.01
Mcl-1	AIII	VFDDLRGSVSLSWVGDSTGVILVLTT	SORT1	0.01	0.02	0.02
Mcl-1	AIII	DEHISYVATKVCHLGDQLEGVNTPRQ	EXOC5	0.01	0.01	0.02
Mcl-1	AIII	ITVVGDVGGRIAIIVDDIIDDVESFV	PRPSAP1	0.02	0.01	0.02
Mcl-1	AIII	CDLLGAKGKDILYIGDHIFGDILKSK	NT5C2	0.04	0.04	0.06
Mcl-1	AIII	IQASTVVTYVYQLIGDDVKVERIEYK	VPS29	0.02	0.02	0.02
Mcl-1	AIII	ERAISCMGQIICNLGDNLGSDLPNTL	CAND1	0.01	0.01	0.01
Mcl-1	AIII	AKFLLYLGHSLSTWGDRMWHFAVSVF	SLC40A1	0.07	0.03	0.07
Mcl-1	AIII	RVSWNITGTVLASSGDDGCVRLWKAN	SEH1L	0.08	0.03	0.08
Mcl-1	AIII	SALETQVAAAVQALADDYLAQLSLEP	TRO	0.01	0.01	0.02
Mcl-1	AIII	GLFSATSGVDLKYVADTFGQEVRPVS	DDX7	0.02	0.01	0.02
Mcl-1	AIII	IVGGCVVGIAMARFADFIRGMLKLIL	DIRC2	0.18	0.14	0.18
Mcl-1	AIII	AIKWDPTGNLLASCSDDMTLKIWSMK	TBL1XR1	0.05	0.03	0.05
Mcl-1	AIII	SVRYYPSGDAFASGSDDATCRLYDLR	GNB5	0.02	0.01	0.02
Mcl-1	AIII	EKVLIFGGDILKFAGDALLALWRVER	ADCY10	0.02	0.02	0.03
Mcl-1	AIII	TLHFNQRGTWLASGSDDLKVVVWDWV	DCAF8	0.02	0.02	0.02
Mcl-1	AIII	FRFAQLCGLHIVIHADELEELMCYYQ	CLTCL1	0.02	0.02	0.03
Mcl-1	AIII	NKRHRPIGIGVQGLADAFILMRYPFE	RRM1	0.04	0.02	0.05
Mcl-1	AIII	AICIEEIGVWMKMYSDAFLNDSYLKY	STAG1	0.06	0.03	0.03
Mcl-1	AIII	ISDVQVFGYSLRFNADLLRSAVQQVN	DBC1	0.02	0.02	0.02
Mcl-1	AIII	SQGDKRVAFFMRKGADCLSKWVGESE	ATAD2	0.06	0.02	0.03
Mcl-1	AIII	ALKKADVGFAMGIAGTDVAKEASDII	ATP2B1	0.01	0.01	0.01
Mcl-1	AIII	QRLINLVGESLRLLGNTFVALSDLRC	BAT3	0.03	0.02	0.03
Mcl-1	AIII	PPDAHVLGKALEAAGQDFSLDLRSTG	CIITA	0.01	0.01	0.02
Mcl-1	AIII	CILNSFYGYVMRKGARWYSMEMAGIV	POLE	0.12	0.1	0.24
Mcl-1	AIII	RGAMLSLATGLAHSGSDLSLLVPEIE	FAM115A	0.06	0.04	0.05
Mcl-1	AIII	KLPVVGIGKHLCGMATDLALRCLVET	CCDC76	0.03	0.01	0.03
Mcl-1	AIII	NKTMTQLSSTLARCAKDILGFAVMFF	PKD2L1	0.11	0.02	0.12
Mcl-1	AIII	SRQPRDFGDSLARGGKGFLRGVVGGV	VPS13C	0.53	0.17	0.18
Mcl-1	AIII	LALMMQLARELKTLARDLGMAVVVTN	RAD51L3	0.12	0.05	0.1
Mcl-1	AIII	SWFIQSLCAMLKQYADKLEFMHILTR	CASP3	0.19	0.06	0.19
Bcl-xL	AIV	MRSQLGKATALAIMGDKLWWADQVSE	LRP1	0.22	0.17	0.12
Bcl-xL	AIV	MPYMEAVIHEIQRFGDVIPMSLARRV	CYP2A6	0.15	0.07	0.14
Bcl-xL	AIV	FGEYSGISENIILVGDDFWIPETSFI	ROS1	0.07	0.07	0.07
Bcl-xL	AIV	QRKHEGFERDLAALGDKVNSLGETAE	SPTAN1	0.12	0.08	0.1
Bcl-xL	AIV	KIETTPESRYLAQIGDSVSLTCSTTG	VCAM1	0.05	0.05	0.07
Bcl-xL	AIV	DHIIEVVGSSMPLIGDHQDEDKQLIV	SYN1	0.1	0.1	0.1
Bcl-xL	AIV	LFWTPLLVVLLAGLGDTEAQQTTLHP	SGCA	0.06	0.06	0.06
Bcl-xL	AIV	GSPDSMFGISLAVLGDLNQDGFPDIA	ITGA7	0.07	0.07	0.07
Bcl-xL	AIV	KGTAVAICRRLGIFGDTEDVAGKAYT	ATP2A3	0.23	0.08	0.16
Bcl-xL	AIV	FSKREKLVEILRNIGDERTMVFVETK	DDX4	0.14	0.06	0.08
Bcl-xL	AIV	LDFTFVCPTEIIAFGDRLEEFRSINT	PRDX4	0.06	0.06	0.05
Bcl-xL	AIV	MPYTEAVIHEIQRFGDMLPMGLAHRV	CYP2A13	0.06	0.06	0.07
Bcl-xL	AIV	SFLSAHCASHLAWFGDSLTSLSQRLQ	TMEM214	0.09	0.07	0.08
Bcl-xL	AIV	WVKSIRICTPMGKLGDSCHPLTRKVP	PROK2	1.07	1.01	1.23
Bcl-xL	AIV	SGLPGLSSVDINNFGDSINESEGIPL	MKI67	0.08	0.08	0.11
Bcl-xL	AIV	NGGLLEFHKSLQEIGDKNDHWFDIDP	DZIP3	0.11	0.12	0.12
Bcl-xL	AIV	LTETSLISGNLHRIGDITSCSVLWLN	FBXW5	0.06	0.06	0.06
Bcl-xL	AIV	NNNMDVESRTMATMGDTLASRGLLDA	SEC16A	0.04	0.05	0.04
Bcl-xL	AIV	QEQEQHVPFDIHTYGDQLVSRFPQLN	NCAPH2	0.06	0.05	0.06
Bcl-xL	AIV	QAGPVSSGLALRKLGDRVQLLNLLVT	CCDC57	1.06	0.1	0.74
Bcl-xL	AIV	TSRINEVQVNLSLLGDDLLLPAQSTL	SPHKAP	0.06	0.05	0.05
Bcl-xL	AIV	LNLLMISVAFLRVIGDQLEKLCDSLL	SLC38A8	0.05	0.05	0.07
Bcl-xL	AIV	APEEDFFSIHIRIVGDWTEGLFNACG	CYBB	0.06	0.05	0.06
Bcl-xL	AIV	PYLSKHRADRMRRLGDFLNQESFDLA	SMPD2	1.3	0.49	0.67
Bcl-xL	AIV	TRRSMVFARHLREVGDEFRSRHLNST	POFUT2	1.91	0.85	0.74
Bcl-xL	AIV	CGEWTRRSLHLRVLGRQLILPTDKGV	FAM149A	1.07	0.91	0.53
Bcl-xL	AIV	YFKLFRASGDMRTNGDNYLYEIQLSS	IGF2R	0.41	0.25	0.28
Bcl-xL	AIV	FVGYNSTGAELRHWSDMLANPRRPIA	SYT1	1.41	0.11	0.32
Bcl-xL	AIV	VLAPVQLGKWLVLFCDEINLPDMDKY	DYNC1H1	0.36	0.07	0.08
Bcl-xL	AIV	LMARPAVALHFQSIADGFKEAVRYVL	SOS2	0.85	0.17	0.48
Bcl-xL	AIV	EQLPEDVGHCFVTWADKFQMYVTYCK	TRIO	0.06	0.06	0.06
Bcl-xL	AIV	QCPIFRLGDIFRETGDNFSDVAIQGG	P2RX7	0.07	0.05	0.06
Bcl-xL	AIV	KKLKNLEGNELQRHADEFLLDLGHHE	FUT8	0.12	0.07	0.08
Bcl-xL	AIV	HHSSQEMSSEYREYADSFGKCPGGRN	PCYT2	0.05	0.05	0.05
Bcl-xL	AIV	TGSLCEIATTLSFEGDGFLWVKSGSV	CRB1	0.06	0.06	0.07
Bcl-xL	AIV	MEMYQPSAVVLQCGADSLSGDRLGCF	HDAC2	0.06	0.06	0.06
Bcl-xL	AIV	HTALENCASLLCIRADELQEALTSHC	MYO3A	0.07	0.05	0.05
Bcl-xL	AIV	ADAIRPRCVELRHLCDDFINGNKKKW	MCF2L2	1.38	0.15	0.56
Bcl-xL	AIV	AIILCNVCGNLCTDCDRFLHLHRRTK	MYCBP2	0.8	0.2	0.51
Bcl-xL	AIV	AELRLFLAQRLRWLCDSCPASRATCV	NBEAL2	1.24	0.34	0.52
Bcl-xL	AIV	FKAWGKFGGAFCRYADEMKEIQERQR	PURB	1.83	0.66	1.19
Bcl-xL	AIV	SMRRNAMGVGLVFEADLFTTRHISHW	DNAH10	0.24	0.12	0.21
Bcl-xL	AIV	VDSIRPKCQELRHLCDQFSAEIARRR	MCF2L	1.26	0.25	0.6
Bcl-xL	AIV	RAKASSLSEELKHFADGLETDGTLQK	DSN1	0.07	0.06	0.26
Bcl-xL	AIV	PSECETLGSNLGHNADLLNENNILAK	ZFP90	0.09	0.11	0.1
Bcl-xL	AIV	THFLDEEVKLIKKMGDHLTNLHRLGG	FTL	0.09	0.07	0.07
Bcl-xL	AIV	ACGDSVLARMLRELGDSLRRPQLRLW	SLC19A1	1.21	0.27	0.71
Bcl-xL	AIV	SEIMHSFAKCIEVMGDGCLNNEHFEE	IPO5	0.09	0.09	0.1
Bcl-xL	AIV	SQGKHGFTMAMNAFGDMTNEEFRQMM	CTSL2	0.08	0.06	0.07
Bcl-xL	AIV	LSIIYTLVEIFQNIGDTNLADFTAGL	SLC26A4	0.06	0.07	0.06
Bcl-xL	AIV	SQEPLEKAQLLALVGDQLIQSHHYAA	MCF2L2	0.06	0.06	0.06
Bcl-xL	AIV	GGRVKLVHSALIQLGDSLSHKGNEFW	WDR60	0.3	0.2	0.28
Bcl-xL	AIV	SHFVACMTAILNQMGDQHYSFYIETF	DOCK2	0.07	0.08	0.08
Bcl-xL	AIV	VTLLSEVEKMLSNFGDCVQYKEIVKN	SYNE1	0.11	0.09	0.11
Bcl-xL	AIV	AGYELLIQKFLSLYGDQIDMHRKFVV	ISOC1	0.13	0.08	0.09
Bcl-xL	AIV	SKEVAILCSFLLGLGDSCFNTQLLSI	MFSD11	0.09	0.08	0.09
Bcl-xL	AIV	LLDFFMVSILFSKLGDLLHKLQFVLT	PCNXL2	0.11	0.09	0.1
Bcl-xL	AIV	ELDEDDLEAELDALGDELLADEDSSY	CHMP5	0.06	0.06	0.06
Bcl-xL	AIV	VLLTLLVAAVLRCQGQDVQEAGSCVQ	COL2A1	0.06	0.05	0.05
Bcl-xL	AIV	SWFIQSLCAMLKQYADKLEFMHILTR	CASP3	0.45	0.08	0.27
Bcl-xL	AIV	LALMMQLARELKTLARDLGMAVVVTN	RAD51L3	0.1	0.05	0.11
Bcl-xL	AIV	LCQLSCVSKLMRDVCGSLLQSRGMVI	FBXO30	0.62	0.14	0.38
Bcl-xL	AIV	RVCPYYLSRNLKQQADIIFMPYNYLL	RTEL1	2.13	1.3	1.16
Bcl-xL	AIV	QASREAGAAALRNVAQRLFENYQTQS	CCDC68	0.36	0.05	0.28
Bcl-xL	AIV	PALLVHWAKCLQKMGRGLNSSYDQQE	RGPD2	0.89	0.38	0.55
Bcl-xL	AIV	RLRQLGVAKKFGVLSDNFKGKRIVLV	PPAT	1.65	1.16	1.27
Bcl-xL	AIV	PDKRLTLSQIYQYVADNFPFYNKSKA	FOXI1	1.74	0.84	0.76
Bcl-xL	AIV	VHKHSRLAEVLQLGSDILPQYKQEAP	KCNH1	0.17	0.1	0.12
Bcl-xL	AIV	CHGLRELALNYHLLSDELLLALSSEK	FBXL3	0.07	0.06	0.07
Bcl-xL	AIV	WLKGDILGEKLVNLADCLCNEDLESR	RNF160	0.07	0.07	0.07
Bcl-xL	AIV	MQTLSELAKSFQDMADRCLLVLHLEV	EXOC4	0.05	0.05	0.05
Bcl-xL	AIV	ADVHGIWSRLFCDFGDEFEVLDTTGE	UBA6	0.07	0.06	0.06
Bcl-xL	AIV	PKKKMTLSEIYQWICDNFPYYREAGS	FOXJ3	0.33	0.08	0.15
Bcl-xL	AIV	ELLYGIWSNCLGLISDSFHMFFDSTA	SLC30A7	0.07	0.06	0.07
Bcl-xL	AIV	PAKKMTLSEIYRWICDNFPYYKNAGI	FOXJ2	2.03	0.58	0.82
Bcl-xL	AIV	GYPFNDVCQWFIDRADLIFVVFDPTK	SRL	0.07	0.07	0.06
Bcl-xL	AIV	ISSYMVLAPVFGYLGDRYNRKYLMCG	SPNS1	1.64	1.03	1.11
Bcl-xL	AIV	TVATRRLSGFLRTLADRLEGTKELLS	MINA	0.91	0.29	0.31
Bcl-xL	AIV	APGEEDLCAAFNVICDNVGKDWRRLA	FADD	0.08	0.06	0.06
Bcl-xL	AIV	TAGLRPGARLLRVCGQTLPSLRPEAA	SIPA1	1.22	0.72	0.86
Bcl-xL	AIV	WTLFVYTKGNFRMIGDDLVNSYHLLL	RBL1	0.13	0.08	0.09
Bcl-xL	AIV	NDDTPWIARTLDNLADELTAILSAPA	GBP6	0.04	0.04	0.05
Bcl-xL	AIV	PVESSWIAPELRLQSDDILPLGKDSG	DHX30	0.05	0.05	0.05
Bcl-xL	AIV	ERLKGQLCDVLLIVGDQKFRAHKNVL	ZNF295	0.38	0.16	0.41
Bcl-xL	AIV	VLELHPGAQRLHIGCDEVYYLGEGEA	HEXDC	0.06	0.05	0.06
Bcl-xL	AIV	MSLFLRVVFSFTMFGDLFEEEYSTVS	USP40	0.07	0.06	0.06
Bcl-xL	AIV	DDMFEPHSWNLKELSDDCFQQWGVRP	PRCP	0.06	0.07	0.07
Bcl-xL	AIV	AFGLGDLPNLLGLVGDQLGDTERKRR	ADAMTS14	0.1	0.05	0.07
Bcl-xL	AIV	IQENVDISTVYQIFADEVLGSGQFGI	PRKD3	0.08	0.07	0.08
Mcl-1	AIV	MRSQLGKATALAIMGDKLWWADQVSE	LRP1	0.28	0.16	0.18
Mcl-1	AIV	MPYMEAVIHEIQRFGDVIPMSLARRV	CYP2A6	0.1	0.07	0.08
Mcl-1	AIV	FGEYSGISENIILVGDDFWIPETSFI	ROS1	0.04	0.04	0.06
Mcl-1	AIV	QRKHEGFERDLAALGDKVNSLGETAE	SPTAN1	0.27	0.09	0.11
Mcl-1	AIV	KIETTPESRYLAQIGDSVSLTCSTTG	VCAM1	0.14	0.03	0.04
Mcl-1	AIV	DHIIEVVGSSMPLIGDHQDEDKQLIV	SYN1	0.03	0.03	0.04
Mcl-1	AIV	LFWTPLLVVLLAGLGDTEAQQTTLHP	SGCA	0.04	0.04	0.05
Mcl-1	AIV	GSPDSMFGISLAVLGDLNQDGFPDIA	ITGA7	0.04	0.03	0.04
Mcl-1	AIV	KGTAVAICRRLGIFGDTEDVAGKAYT	ATP2A3	0.19	0.08	0.16
Mcl-1	AIV	FSKREKLVEILRNIGDERTMVFVETK	DDX4	0.35	0.07	0.15
Mcl-1	AIV	LDFTFVCPTEIIAFGDRLEEFRSINT	PRDX4	0.04	0.04	0.05
Mcl-1	AIV	MPYTEAVIHEIQRFGDMLPMGLAHRV	CYP2A13	0.05	0.04	0.05
Mcl-1	AIV	SFLSAHCASHLAWFGDSLTSLSQRLQ	TMEM214	0.06	0.05	0.07
Mcl-1	AIV	WVKSIRICTPMGKLGDSCHPLTRKVP	PROK2	0.81	0.75	0.56
Mcl-1	AIV	SGLPGLSSVDINNFGDSINESEGIPL	MKI67	0.04	0.03	0.04
Mcl-1	AIV	NGGLLEFHKSLQEIGDKNDHWFDIDP	DZIP3	0.04	0.04	0.06
Mcl-1	AIV	LTETSLISGNLHRIGDITSCSVLWLN	FBXW5	0.04	0.03	0.04
Mcl-1	AIV	NNNMDVESRTMATMGDTLASRGLLDA	SEC16A	0.03	0.03	0.03
Mcl-1	AIV	QEQEQHVPFDIHTYGDQLVSRFPQLN	NCAPH2	0.04	0.04	0.04
Mcl-1	AIV	QAGPVSSGLALRKLGDRVQLLNLLVT	CCDC57	0.57	0.07	0.42
Mcl-1	AIV	TSRINEVQVNLSLLGDDLLLPAQSTL	SPHKAP	0.04	0.03	0.04
Mcl-1	AIV	LNLLMISVAFLRVIGDQLEKLCDSLL	SLC38A8	0.05	0.04	0.04
Mcl-1	AIV	APEEDFFSIHIRIVGDWTEGLFNACG	CYBB	0.09	0.03	0.04
Mcl-1	AIV	PYLSKHRADRMRRLGDFLNQESFDLA	SMPD2	0.71	0.51	0.52
Mcl-1	AIV	TRRSMVFARHLREVGDEFRSRHLNST	POFUT2	1.67	1.62	0.9
Mcl-1	AIV	CGEWTRRSLHLRVLGRQLILPTDKGV	FAM149A	0.76	0.72	0.53
Mcl-1	AIV	YFKLFRASGDMRTNGDNYLYEIQLSS	IGF2R	0.43	0.28	0.39
Mcl-1	AIV	FVGYNSTGAELRHWSDMLANPRRPIA	SYT1	0.32	0.08	0.21
Mcl-1	AIV	VLAPVQLGKWLVLFCDEINLPDMDKY	DYNC1H1	0.05	0.05	0.08
Mcl-1	AIV	LMARPAVALHFQSIADGFKEAVRYVL	SOS2	1.08	0.45	0.84
Mcl-1	AIV	EQLPEDVGHCFVTWADKFQMYVTYCK	TRIO	0.04	0.04	0.04
Mcl-1	AIV	QCPIFRLGDIFRETGDNFSDVAIQGG	P2RX7	0.05	0.04	0.05
Mcl-1	AIV	KKLKNLEGNELQRHADEFLLDLGHHE	FUT8	0.05	0.04	0.05
Mcl-1	AIV	HHSSQEMSSEYREYADSFGKCPGGRN	PCYT2	0.04	0.04	0.04
Mcl-1	AIV	TGSLCEIATTLSFEGDGFLWVKSGSV	CRB1	0.04	0.04	0.04
Mcl-1	AIV	MEMYQPSAVVLQCGADSLSGDRLGCF	HDAC2	0.04	0.04	0.04
Mcl-1	AIV	HTALENCASLLCIRADELQEALTSHC	MYO3A	0.03	0.03	0.03
Mcl-1	AIV	ADAIRPRCVELRHLCDDFINGNKKKW	MCF2L2	0.22	0.06	0.26
Mcl-1	AIV	AIILCNVCGNLCTDCDRFLHLHRRTK	MYCBP2	0.29	0.16	0.51
Mcl-1	AIV	AELRLFLAQRLRWLCDSCPASRATCV	NBEAL2	1.01	0.5	0.72
Mcl-1	AIV	FKAWGKFGGAFCRYADEMKEIQERQR	PURB	1.16	0.83	1.07
Mcl-1	AIV	SMRRNAMGVGLVFEADLFTTRHISHW	DNAH10	0.32	0.09	0.18
Mcl-1	AIV	VDSIRPKCQELRHLCDQFSAEIARRR	MCF2L	0.24	0.08	0.25
Mcl-1	AIV	RAKASSLSEELKHFADGLETDGTLQK	DSN1	0.05	0.04	0.18
Mcl-1	AIV	PSECETLGSNLGHNADLLNENNILAK	ZFP90	0.04	0.04	0.04
Mcl-1	AIV	THFLDEEVKLIKKMGDHLTNLHRLGG	FTL	0.12	0.05	0.05
Mcl-1	AIV	ACGDSVLARMLRELGDSLRRPQLRLW	SLC19A1	0.45	0.15	0.28
Mcl-1	AIV	SEIMHSFAKCIEVMGDGCLNNEHFEE	IPO5	0.04	0.04	0.06
Mcl-1	AIV	SQGKHGFTMAMNAFGDMTNEEFRQMM	CTSL2	0.09	0.06	0.11
Mcl-1	AIV	LSIIYTLVEIFQNIGDTNLADFTAGL	SLC26A4	0.07	0.06	0.05
Mcl-1	AIV	SQEPLEKAQLLALVGDQLIQSHHYAA	MCF2L2	0.04	0.03	0.04
Mcl-1	AIV	GGRVKLVHSALIQLGDSLSHKGNEFW	WDR60	0.34	0.23	0.23
Mcl-1	AIV	SHFVACMTAILNQMGDQHYSFYIETF	DOCK2	0.06	0.05	0.07
Mcl-1	AIV	VTLLSEVEKMLSNFGDCVQYKEIVKN	SYNE1	0.08	0.05	0.06
Mcl-1	AIV	AGYELLIQKFLSLYGDQIDMHRKFVV	ISOC1	0.13	0.07	0.07
Mcl-1	AIV	SKEVAILCSFLLGLGDSCFNTQLLSI	MFSD11	0.05	0.04	0.05
Mcl-1	AIV	LLDFFMVSILFSKLGDLLHKLQFVLT	PCNXL2	0.09	0.06	0.08
Mcl-1	AIV	ELDEDDLEAELDALGDELLADEDSSY	CHMP5	0.03	0.03	0.03
Mcl-1	AIV	VLLTLLVAAVLRCQGQDVQEAGSCVQ	COL2A1	0.04	0.05	0.06
Mcl-1	AIV	SWFIQSLCAMLKQYADKLEFMHILTR	CASP3	0.19	0.06	0.19
Mcl-1	AIV	LALMMQLARELKTLARDLGMAVVVTN	RAD51L3	0.12	0.05	0.1
Mcl-1	AIV	LCQLSCVSKLMRDVCGSLLQSRGMVI	FBXO30	0.28	0.08	0.26
Mcl-1	AIV	RVCPYYLSRNLKQQADIIFMPYNYLL	RTEL1	1.42	1.1	0.75
Mcl-1	AIV	QASREAGAAALRNVAQRLFENYQTQS	CCDC68	0.21	0.04	0.2
Mcl-1	AIV	PALLVHWAKCLQKMGRGLNSSYDQQE	RGPD2	0.51	0.41	0.45
Mcl-1	AIV	RLRQLGVAKKFGVLSDNFKGKRIVLV	PPAT	1.04	0.68	0.93
Mcl-1	AIV	PDKRLTLSQIYQYVADNFPFYNKSKA	FOXI1	0.56	0.39	0.39
Mcl-1	AIV	VHKHSRLAEVLQLGSDILPQYKQEAP	KCNH1	0.21	0.13	0.14
Mcl-1	AIV	CHGLRELALNYHLLSDELLLALSSEK	FBXL3	0.06	0.04	0.06
Mcl-1	AIV	WLKGDILGEKLVNLADCLCNEDLESR	RNF160	0.05	0.04	0.06
Mcl-1	AIV	MQTLSELAKSFQDMADRCLLVLHLEV	EXOC4	0.04	0.04	0.04
Mcl-1	AIV	ADVHGIWSRLFCDFGDEFEVLDTTGE	UBA6	0.04	0.04	0.05
Mcl-1	AIV	PKKKMTLSEIYQWICDNFPYYREAGS	FOXJ3	0.22	0.1	0.16
Mcl-1	AIV	ELLYGIWSNCLGLISDSFHMFFDSTA	SLC30A7	0.06	0.05	0.06
Mcl-1	AIV	PAKKMTLSEIYRWICDNFPYYKNAGI	FOXJ2	0.47	0.29	0.42
Mcl-1	AIV	GYPFNDVCQWFIDRADLIFVVFDPTK	SRL	0.06	0.06	0.05
Mcl-1	AIV	ISSYMVLAPVFGYLGDRYNRKYLMCG	SPNS1	1.15	0.69	0.73
Mcl-1	AIV	TVATRRLSGFLRTLADRLEGTKELLS	MINA	0.36	0.28	0.29
Mcl-1	AIV	APGEEDLCAAFNVICDNVGKDWRRLA	FADD	0.16	0.03	0.06
Mcl-1	AIV	TAGLRPGARLLRVCGQTLPSLRPEAA	SIPA1	0.91	0.63	0.63
Mcl-1	AIV	WTLFVYTKGNFRMIGDDLVNSYHLLL	RBL1	0.15	0.07	0.11
Mcl-1	AIV	NDDTPWIARTLDNLADELTAILSAPA	GBP6	0.04	0.04	0.04
Mcl-1	AIV	PVESSWIAPELRLQSDDILPLGKDSG	DHX30	0.04	0.04	0.04
Mcl-1	AIV	ERLKGQLCDVLLIVGDQKFRAHKNVL	ZNF295	0.25	0.08	0.19
Mcl-1	AIV	VLELHPGAQRLHIGCDEVYYLGEGEA	HEXDC	0.05	0.04	0.05
Mcl-1	AIV	MSLFLRVVFSFTMFGDLFEEEYSTVS	USP40	0.07	0.05	0.06
Mcl-1	AIV	DDMFEPHSWNLKELSDDCFQQWGVRP	PRCP	0.04	0.04	0.04
Mcl-1	AIV	AFGLGDLPNLLGLVGDQLGDTERKRR	ADAMTS14	0.08	0.04	0.06
Mcl-1	AIV	IQENVDISTVYQIFADEVLGSGQFGI	PRKD3	0.04	0.03	0.05
Bcl-w	CI	MRPEIWIAQELRRIGDEFNAYYARRV	BCL2L11	0.94	0.06	NA
Bcl-w	AI	GSIDMVDSPQLATLADEVSASLAKQG	MAPT	0.01
Bcl-w	AI	SQRGTDFSVLLSSAGDSFSQFRFAEE	AVEN	0.07
Bcl-w	AI	KSRLVQQSKALKELADELQERCQRPA	TRIM58	0.29
Bcl-w	AI	ATKRETAATFLKKVAKEFGFQNNGFS	NPLOC4	0.77
Bcl-w	AI	SGEFARICRDLSHIGDAVVISCAKDG	PCNA	0.03
Bcl-w	AI	PFKKMDFSRNLYDIGEQLDSEDLASL	CASP8	0.03
Bcl-w	AI	DNHKKKTVKMLEYLGKDVLHGVFNYL	CASP5	0.21
Bcl-w	AI	EGMRTILVDWLVEVGEEYKLRAETLY	CCNA1	0.02
Bcl-w	AI	DGLDLPSETDLRILGCELIQAAGILL	CCNL1	0.01
Bcl-w	AI	RYPILENPEILRKTADDFLNRIALTD	CCNH	0.24
Bcl-w	AI	CSTNNPSQAKLRRELDESLQVAERLT	CLU	0.02
Bcl-w	AI	KYDPSKYCHNLKKIGEDFSNTIPISS	NOL8	0.05
Bcl-w	AI	DIDEGLYSRQLYVLGHEAMKRLQTSS	UBA1	0.03
Bcl-w	AI	EEIIHKLAMQLRHIGDNIDHRMVRED	PXT1	0.99	0.02	NA
Bcl-w	AI	LGHTGLACLFLKRGADLGARDSEGRD	ACAP1	0.1
Bcl-w	AI	EKNLPKMAEALAHGADVNWANSEENK	ACAP2	0.01
Bcl-w	AI	CQGDTVISECLQRFADSLQEVVNYHM	ACAP3	0.02
Bcl-w	AI	LGRTGQVCLFLKRGADQHALDQEQRD	ACAP3	0.11
Bcl-w	AI	RAIPIKQGILLKRSGKSLNKEWKKKY	AGAP3	0.64
Bcl-w	AI	KWTAEEVVLWLEQLGPWASLYRERFL	BFAR	0.03
Bcl-w	AI	VAGYRESAAFLLRSADELENLILQQN	NOL4	0.03
Bcl-w	AI	YNLKSPAVKRLMKEAAELKDPTDHYH	UBE2J1	0.08
Bcl-w	AI	EERAQNVTRLLRKQAEEVNTEWEKLN	DMD	0.04
Bcl-w	AI	DATHDEAVQALKRAGKEVLLEVKYMR	SNTB1	0.02
Bcl-w	AI	KCRHEEVVQVLRNAGEEVTLTVSFLK	SNTG1	0.01
Bcl-w	AI	EQKLKQHVENLNQVAEKLEEKHSQIT	CCDC68	0.02
Bcl-w	AI	FYRRRDISNTLIMLADKHAKEIEEES	MTA3	0.09
Bcl-w	AI	EGTKIVLGKQLIESADEVRRKSLVLK	TAF1	0.48
Bcl-w	AI	TIHFNQRGTRLASSGDDLRVIVWDWV	DCAF8L1	0.03
Bcl-w	AI	LQLHRVLPPDLKSLGDQYVKDEFRRH	ACN9	0.14
Bcl-w	AI	TNISWRACDHLRCIACDFLVVSYDDY	C8orf37	0.15
Bcl-w	AI	VFERCELARTLKRLGMDGYRGISLAN	LYZ	0.69
Bcl-w	AI	RYRHGAPAEQLRHLADMLTTKWATLQ	PLEKHH1	0.81
Bcl-w	AI	DISLSNSGFKLVNFGCDYHQYRDKFS	PION	0.2
Bcl-w	AI	GVSGLAAARQLQSFGMDVTLLEARDR	KDM1A	0.02
Bcl-w	AI	KFMKTIPGTALVEMGDEYAVERAVTH	HNRPLL	0.02
Bcl-w	AI	SSLSDGLPVHLANIADELTQKKKMFK	AGBL2	0.74
Bcl-w	AI	ELLRLRQHWKLRKVGDKILGDLSYRS	MED17	1.03
Bcl-w	AI	FQQTISCPEGLRLVGSEVGDRTLPGW	IRF3	0.02
Bcl-w	AI	PVGYLVESGRLSVMGCDVLKAVSDYF	MFI2	0.02
Bcl-w	AI	IKKSVTKGEMLKIVGKRFREHFPEIL	MAGEB2	0.59
Bcl-w	AI	RAGELDRARELMRIGKRFGAVLEALE	CC2D1B	0.13
Bcl-w	AI	ASEANLFEEALEKYGKDFTDIQQDFL	MTA1	0.02
Bcl-w	AI	RQAFYLHTTKLTRIARRLCREILRPW	MTA1	0.89
Bcl-w	AI	GVAASDFIRSLDHCGDLALEGVFSHK	NLRC4	0.02
Bcl-w	AI	DLTDKLVSFYLETYGAELTANVLRDM	PYCARD	0.03
Bcl-w	AI	VDVIDDHERGLIRNGRDFLLALERQG	DEDD	0.02
Bcl-w	AI	PFDCRDYAVVLRKYADKIYNISMKHP	FOLH1B	1.25
Bcl-w	AI	AIKPVSFIRDLKKIARHFRFGNQEDA	USP36	0.75
Bcl-w	AI	HRTSNVLTLSLKRFANFSGGKITKDV	USP36	0.65
Bcl-w	AI	LFRRRDISSSLNSLADSNAREFEEES	MTA2	0.04
Bcl-w	AI	ASEAMLFEEALEKYGKDFNDIRQDFL	MTA2	0.02
Bcl-w	AI	TIRNGHDSELLRSLAEELPLEQGFTI	PLCD4	0.01
Bcl-w	AI	LKELDLSGNSLSHSAVKSLCKTLRRP	NLRP1	0.41
Bcl-w	AI	ASEASLFEEALEKYGKDFNDIRQDFL	MTA3	0.02
Bcl-w	AI	GDRAGGRSWCLRRVGMSAGWLLLEDG	RNF8	0.07
Bcl-w	AI	ADLYEEAAENLHQLSDKLPAPGRAMV	MTBP	0.02
Bcl-w	AI	EVLAGPLAQRLSHIAEDVGRLVKKSR	ARHGAP4	0.94
Bcl-w	AI	RTNNYQLSDELRKNGVELTSLRQKVA	GRIPAP1	0.51
Bcl-w	AI	DISALTASNLLKKYAEKYSGILEGPV	FIGN	0.13
Bcl-w	AI	FVGCEFLHHLLREWGEELQAVLRSSQ	GEMIN4	0.02
Bcl-w	AI	TDENKKVGLALKDLAKQYSDRLECCE	NUB1	0.02
Bcl-w	AI	NMSNYSSSSLLSGAGKDSLVEHDEEF	KIAA0367	0.02
Bcl-w	AI	NATHEEVVHLLRNAGDEVTITVEYLR	SNTG2	0.02
Bcl-w	AI	QLRLSDAGQYLCQAGDDSNSNKKNAD	PIGR	0.02
Bcl-w	AI	CLSCDLCGCRLGEVGRRLYYKLGRKL	LMO2	1.8
Bcl-w	AI	NRKGEKNGKGLRHFSMKVCEKVQRKG	TFDP1	0.91
Bcl-w	AI	ALNAQPSAEELSKIADSVNLPLDVVK	ZEB1	0.01
Bcl-w	AI	QTEFIITAEILRELSMECGLNNRIRM	TSC2	0.03
Bcl-w	AI	ASGNKEMIEALKQYAMDYSNKALEKG	IFIT3	0.04
Bcl-w	AI	AEHEDDLPENLSEIADLWNSPTRTHG	CDH23	0.02
Bcl-w	AI	TRELQELARKLQELADASENLLTENT	TXNDC11	0.27
Bcl-w	AI	RDASKILVDALQKFADDMYSLYGGNA	ATP6AP2	0.05
Bcl-w	AI	FSVDLNASRSLSQVAMDLHEAVSMKL	DCST2	0.03
Bcl-w	AI	FERVEQMCIQIKEVGDRVNYIKRSLQ	TRPM7	0.2
Bcl-w	AI	NKDGKSVSNRLRRLSDNCGGKVLSIT	KIAA0430	0.61
Bcl-w	AI	MGVLAAAARCLVRGADRMSKWTSKRG	MRPL41	0.89
Bcl-w	AI	AYRGRGIAKHLAKAALDFVVEEDLKA	C17orf103	0.29
Bcl-w	AI	DTIYQGFAECLIRLGDSMGRGGELET	NRN1L	0.03
Bcl-w	AI	VIKQRRLPDQLSKLADRIQLSGRYYL	RAPGEF2	1.08
Bcl-w	AI	FEKLRMIAKEIRHVGRMASVNMDPAL	RAPGEF2	0.18
Bcl-w	AI	TSQTEGLSRLLRQHAEDLNSGPLSKL	FES	0.09
Bcl-w	AI	AIPRAEVAELLVHSGDFLVRESQGKQ	FES	0.02
Bcl-w	AI	IGQRQTVVRTLNATGEEIIQQSSKTD	DMD	0.02
Bcl-w	AI	ALTVKEMAQMLQSFGTELAETELPDD	MCF2	0.02
Bcl-w	AI	NWFGDWSTEALYQVGKEFTSKMDLEK	DYNC1H1	0.03
Bcl-w	AI	DSLAKFAGRKLKDCGEDLLVEISEVL	PCM1	0.02
Bcl-w	AI	PFDCRDYAVVLRKYADKIYSISMKHP	FOLH1	0.96
Bcl-w	AI	SATHDEAVQVLKKTGKEVVLEVKYMK	SNTA1	0.08
Bcl-w	AI	MVLDPSLAEHLSHFGIDMLKMQKTDK	USP5	0.03
Bcl-w	AI	SCMATVIHNPLKALGDQFYKEAIEHC	DPF3	0.2
Bcl-w	AI	EVKQSMSSQSLDKAAEDMPEAEQDLE	APBA1	0.02
Bcl-w	AI	LGDGPKLVRELFRVAEEHAPSIVFID	PSMC1	0.02
Bcl-w	AI	FMEKLDNGALLCQLAETMQEKFKESM	GAS2	0.02
Bcl-w	AI	TCLNRGFSRLLDNMAEFFRPTEQDLQ	PEX3	0.03
Bcl-w	AI	LCKEKPTTALLDKVADNLAIQLAAVT	ILF3	0.02
Bcl-w	AI	GMTSEQVAQVLRNCGNSVRMLVARDP	INADL	0.06
Bcl-w	AI	GFANHDVVEVLRNAGQVVHLTLVRRK	INADL	0.31
Bcl-w	AI	KGKIDVCIVLLQHGADPNIRNTDGKS	TNKS	0.03
Bcl-w	AI	HPKRKQVTELLLRKGANVNEKNKDFM	TNKS	0.5
Bcl-w	AI	AGLDMNISQFLKSLGLEHLRDIFETE	TNKS	0.02
Bcl-w	AI	AAVGNHVAKLLQSIGQAPESISEKEL	NAE1	0.02
Bcl-w	AI	RIEERKAIIGLYNYAHEMTHGASDRE	NCKAP1	0.03
Bcl-w	AI	KEFLALASSSLLKIGQETDKTTTRNR	NCKAP1	0.26
Bcl-w	AI	KCQDLLNADCLQRAAEKSCKHGAEDR	UNC13B	0.02
Bcl-w	AI	RRFAKTIGKVLMQYADILSKDFPAYC	UNC13B	0.42
Bcl-w	AI	YTCRGHIPGFLQTTADEFCFYYARKD	HHIP	0.1
Bcl-w	AI	LNELYQRAKKLSKAGDNIPEEQPVAS	TMX2	0.07
Bcl-w	AI	IKEAADIIQKLHLIAQELPFDRFSEV	EXOC5	0.21
Bcl-w	AI	DLSSTFVSLALRKVGDWPLSARREKG	TTC31	1.09
Bcl-w	AI	HVDGLHSSEELRNLGWDFSQEKPSTT	SETD2	0.02
Bcl-w	AI	CLKRCRSAQVLHLYGATYSADGEDRA	NLRP12	0.07
Bcl-w	AI	FSSDAVTSRVLLNVGQEVIAVVEENK	MOV10L1	0.02
Bcl-w	AI	DAIIQMIVELLKRVGDQWEEEQSLAS	C6orf222	0.33
Bcl-w	AI	DQEEACASRQLHSLASFSTVTARRNP	INCA1	0.2
Bcl-w	AI	KEVEDCVPVFLKHIAHDIYVCGKTIN	TUBGCP6	0.02
Bcl-w	AI	FTGNNTAVQELKRVSEQFTATFRRKA	TUBB4Q	0.92
Bcl-w	AI	LRGSGAWGLLLRRVGDDVLVHLLARC	TERT	0.12
Bcl-w	AI	PRPLSILGNLLLLCSQDMLTSLTKLS	CYP2F1	0.11
Bcl-w	AI	FDHMVPLVEEINRLADELNPLNASQE	C7orf26	0.02
Bcl-w	AI	GAQHSTMTSTLRRLGEDIFKGVVTKG	CCDC138	0.64
Bcl-w	AI	KRALIQCAKDIAKASDEVTRLAKEVA	VCL	0.15
Bcl-w	AI	PEDLQDVGWFLHKLSQQILKKEKEKK	TLR5	0.3
Bcl-w	AI	DFMGRTFAKPLVKMADEAYCPPRFPP	OTOF	0.14
Bcl-w	AI	SVGGRGISSKLDSLADELKFVPIIGI	SACS	0.02
Bcl-w	CI	VKVLGKAVHSLSRIGDELYLEPLEDG	RAD9A	0.02
Bcl-w	CI	VKVFGKAVQALSRISDEFWLDPSKKG	RAD9B	0.89
Bcl-w	CI	SFDVAIIAGRLRMLGDQFNGELEASA	BCL2L15	0.58
Bcl-w	CI	SSAAQLTAARLKALGDELHQRTMWRR	HRK	1.03
Bcl-w	CI	LWAAQRYGRELRRMSDEFVDSFKKGL	BAD	1.1
Bcl-w	CI	EQILAKIVELLKYSGDQLERKLKKDK	BCL2L14	0.74
Bcl-w	CI	GVMTQEVGQLLQDMGDDVYQQYRSLT	HUWE1	0.05
Bcl-w	CI	VVEGEKEVEALKKSADWVSDWSSRPE	BNIP3L	0.02
Bcl-w	CI	FQQLRHRIQDLEQLAKEQDKESEKQL	BNIP1	0.04
Bcl-w	CI	AELEVECATQLRRFGDKLNFRQKLLN	PMAIP1	1.36
Bcl-w	CI	EQWAREIGAQLRRMADDLNAQYERRR	BBC3	1.3
Bcl-w	CI	PGRLAEVCAVLLRLGDELEMIRPSVY	BOK	0.03
Bcl-w	CI	EDIIRNIARHLAQVGDSMDRSIPPGL	BID	0.84
Bcl-w	CI	MEGSDALALRLACIGDEMDVSLRAPR	BIK	0.74
Bcl-w	CI	HQAEVQIARKLQCIADQFHRLHVQQH	BMF	0.93
Bcl-w	CI	SSTMGQVGRQLAIIGDDINRRYDSEF	BAK1	0.72
Bfl-1	AI	GSIDMVDSPQLATLADEVSASLAKQG	MAPT	0.01
Bfl-1	AI	SQRGTDFSVLLSSAGDSFSQFRFAEE	AVEN	0.03
Bfl-1	AI	KSRLVQQSKALKELADELQERCQRPA	TRIM58	0.11
Bfl-1	AI	ATKRETAATFLKKVAKEFGFQNNGFS	NPLOC4	0.41
Bfl-1	AI	SGEFARICRDLSHIGDAVVISCAKDG	PCNA	0.03
Bfl-1	AI	PFKKMDFSRNLYDIGEQLDSEDLASL	CASP8	0.02
Bfl-1	AI	DNHKKKTVKMLEYLGKDVLHGVFNYL	CASP5	0.19
Bfl-1	AI	EGMRTILVDWLVEVGEEYKLRAETLY	CCNA1	0.02
Bfl-1	AI	DGLDLPSETDLRILGCELIQAAGILL	CCNL1	0.01
Bfl-1	AI	RYPILENPEILRKTADDFLNRIALTD	CCNH	0.02
Bfl-1	AI	CSTNNPSQAKLRRELDESLQVAERLT	CLU	0.02
Bfl-1	AI	KYDPSKYCHNLKKIGEDFSNTIPISS	NOL8	0.05
Bfl-1	AI	DIDEGLYSRQLYVLGHEAMKRLQTSS	UBA1	0.09
Bfl-1	AI	EEIIHKLAMQLRHIGDNIDHRMVRED	PXT1	0.99	0.02	NA
Bfl-1	AI	LGHTGLACLFLKRGADLGARDSEGRD	ACAP1	0.21
Bfl-1	AI	EKNLPKMAEALAHGADVNWANSEENK	ACAP2	0.01
Bfl-1	AI	CQGDTVISECLQRFADSLQEVVNYHM	ACAP3	0.11
Bfl-1	AI	LGRTGQVCLFLKRGADQHALDQEQRD	ACAP3	0.16
Bfl-1	AI	RAIPIKQGILLKRSGKSLNKEWKKKY	AGAP3	0.52
Bfl-1	AI	KWTAEEVVLWLEQLGPWASLYRERFL	BFAR	0.04
Bfl-1	AI	VAGYRESAAFLLRSADELENLILQQN	NOL4	0.02
Bfl-1	AI	YNLKSPAVKRLMKEAAELKDPTDHYH	UBE2J1	0.13
Bfl-1	AI	EERAQNVTRLLRKQAEEVNTEWEKLN	DMD	0.04
Bfl-1	AI	DATHDEAVQALKRAGKEVLLEVKYMR	SNTB1	0.03
Bfl-1	AI	KCRHEEVVQVLRNAGEEVTLTVSFLK	SNTG1	0.02
Bfl-1	AI	EQKLKQHVENLNQVAEKLEEKHSQIT	CCDC68	0.01
Bfl-1	AI	FYRRRDISNTLIMLADKHAKEIEEES	MTA3	0.08
Bfl-1	AI	EGTKIVLGKQLIESADEVRRKSLVLK	TAF1	0.34
Bfl-1	AI	TIHFNQRGTRLASSGDDLRVIVWDWV	DCAF8L1	0.04
Bfl-1	AI	LQLHRVLPPDLKSLGDQYVKDEFRRH	ACN9	0.15
Bfl-1	AI	TNISWRACDHLRCIACDFLVVSYDDY	C8orf37	0.02
Bfl-1	AI	VFERCELARTLKRLGMDGYRGISLAN	LYZ	0.74
Bfl-1	AI	RYRHGAPAEQLRHLADMLTTKWATLQ	PLEKHH1	0.56
Bfl-1	AI	DISLSNSGFKLVNFGCDYHQYRDKFS	PION	0.38
Bfl-1	AI	GVSGLAAARQLQSFGMDVTLLEARDR	KDM1A	0.03
Bfl-1	AI	KFMKTIPGTALVEMGDEYAVERAVTH	HNRPLL	0.02
Bfl-1	AI	SSLSDGLPVHLANIADELTQKKKMFK	AGBL2	0.15
Bfl-1	AI	ELLRLRQHWKLRKVGDKILGDLSYRS	MED17	0.78
Bfl-1	AI	FQQTISCPEGLRLVGSEVGDRTLPGW	IRF3	0.02
Bfl-1	AI	PVGYLVESGRLSVMGCDVLKAVSDYF	MFI2	0.04
Bfl-1	AI	IKKSVTKGEMLKIVGKRFREHFPEIL	MAGEB2	0.45
Bfl-1	AI	RAGELDRARELMRIGKRFGAVLEALE	CC2D1B	0.16
Bfl-1	AI	ASEANLFEEALEKYGKDFTDIQQDFL	MTA1	0.01
Bfl-1	AI	RQAFYLHTTKLTRIARRLCREILRPW	MTA1	0.72
Bfl-1	AI	GVAASDFIRSLDHCGDLALEGVFSHK	NLRC4	0.01
Bfl-1	AI	DLTDKLVSFYLETYGAELTANVLRDM	PYCARD	0.02
Bfl-1	AI	VDVIDDHERGLIRNGRDFLLALERQG	DEDD	0.02
Bfl-1	AI	PFDCRDYAVVLRKYADKIYNISMKHP	FOLH1B	0.63
Bfl-1	AI	AIKPVSFIRDLKKIARHFRFGNQEDA	USP36	0.65
Bfl-1	AI	HRTSNVLTLSLKRFANFSGGKITKDV	USP36	0.48
Bfl-1	AI	LFRRRDISSSLNSLADSNAREFEEES	MTA2	0.05
Bfl-1	AI	ASEAMLFEEALEKYGKDFNDIRQDFL	MTA2	0.01
Bfl-1	AI	TIRNGHDSELLRSLAEELPLEQGFTI	PLCD4	0.02
Bfl-1	AI	LKELDLSGNSLSHSAVKSLCKTLRRP	NLRP1	0.42
Bfl-1	AI	ASEASLFEEALEKYGKDFNDIRQDFL	MTA3	0.01
Bfl-1	AI	GDRAGGRSWCLRRVGMSAGWLLLEDG	RNF8	0.13
Bfl-1	AI	ADLYEEAAENLHQLSDKLPAPGRAMV	MTBP	0.02
Bfl-1	AI	EVLAGPLAQRLSHIAEDVGRLVKKSR	ARHGAP4	0.4
Bfl-1	AI	RTNNYQLSDELRKNGVELTSLRQKVA	GRIPAP1	0.48
Bfl-1	AI	DISALTASNLLKKYAEKYSGILEGPV	FIGN	0.33
Bfl-1	AI	FVGCEFLHHLLREWGEELQAVLRSSQ	GEMIN4	0.02
Bfl-1	AI	TDENKKVGLALKDLAKQYSDRLECCE	NUB1	0.02
Bfl-1	AI	NMSNYSSSSLLSGAGKDSLVEHDEEF	KIAA0367	0.01
Bfl-1	AI	NATHEEVVHLLRNAGDEVTITVEYLR	SNTG2	0.01
Bfl-1	AI	QLRLSDAGQYLCQAGDDSNSNKKNAD	PIGR	0.03
Bfl-1	AI	CLSCDLCGCRLGEVGRRLYYKLGRKL	LMO2	1.61
Bfl-1	AI	NRKGEKNGKGLRHFSMKVCEKVQRKG	TFDP1	0.52
Bfl-1	AI	ALNAQPSAEELSKIADSVNLPLDVVK	ZEB1	0.01
Bfl-1	AI	QTEFIITAEILRELSMECGLNNRIRM	TSC2	0.03
Bfl-1	AI	ASGNKEMIEALKQYAMDYSNKALEKG	IFIT3	0.04
Bfl-1	AI	AEHEDDLPENLSEIADLWNSPTRTHG	CDH23	0.01
Bfl-1	AI	TRELQELARKLQELADASENLLTENT	TXNDC11	0.01
Bfl-1	AI	RDASKILVDALQKFADDMYSLYGGNA	ATP6AP2	0.02
Bfl-1	AI	FSVDLNASRSLSQVAMDLHEAVSMKL	DCST2	0.08
Bfl-1	AI	FERVEQMCIQIKEVGDRVNYIKRSLQ	TRPM7	0.49
Bfl-1	AI	NKDGKSVSNRLRRLSDNCGGKVLSIT	KIAA0430	0.31
Bfl-1	AI	MGVLAAAARCLVRGADRMSKWTSKRG	MRPL41	0.62
Bfl-1	AI	AYRGRGIAKHLAKAALDFVVEEDLKA	C17orf103	0.11
Bfl-1	AI	DTIYQGFAECLIRLGDSMGRGGELET	NRN1L	0.02
Bfl-1	AI	VIKQRRLPDQLSKLADRIQLSGRYYL	RAPGEF2	0.91
Bfl-1	AI	FEKLRMIAKEIRHVGRMASVNMDPAL	RAPGEF2	0.38
Bfl-1	AI	TSQTEGLSRLLRQHAEDLNSGPLSKL	FES	0.05
Bfl-1	AI	AIPRAEVAELLVHSGDFLVRESQGKQ	FES	0.02
Bfl-1	AI	IGQRQTVVRTLNATGEEIIQQSSKTD	DMD	0.03
Bfl-1	AI	ALTVKEMAQMLQSFGTELAETELPDD	MCF2	0.01
Bfl-1	AI	NWFGDWSTEALYQVGKEFTSKMDLEK	DYNC1H1	0.03
Bfl-1	AI	DSLAKFAGRKLKDCGEDLLVEISEVL	PCM1	0.01
Bfl-1	AI	PFDCRDYAVVLRKYADKIYSISMKHP	FOLH1	0.54
Bfl-1	AI	SATHDEAVQVLKKTGKEVVLEVKYMK	SNTA1	0.05
Bfl-1	AI	MVLDPSLAEHLSHFGIDMLKMQKTDK	USP5	0.07
Bfl-1	AI	SCMATVIHNPLKALGDQFYKEAIEHC	DPF3	0.03
Bfl-1	AI	EVKQSMSSQSLDKAAEDMPEAEQDLE	APBA1	0.02
Bfl-1	AI	LGDGPKLVRELFRVAEEHAPSIVFID	PSMC1	0.03
Bfl-1	AI	FMEKLDNGALLCQLAETMQEKFKESM	GAS2	0.02
Bfl-1	AI	TCLNRGFSRLLDNMAEFFRPTEQDLQ	PEX3	0.04
Bfl-1	AI	LCKEKPTTALLDKVADNLAIQLAAVT	ILF3	0.02
Bfl-1	AI	GMTSEQVAQVLRNCGNSVRMLVARDP	INADL	0.15
Bfl-1	AI	GFANHDVVEVLRNAGQVVHLTLVRRK	INADL	0.38
Bfl-1	AI	KGKIDVCIVLLQHGADPNIRNTDGKS	TNKS	0.1
Bfl-1	AI	HPKRKQVTELLLRKGANVNEKNKDFM	TNKS	0.48
Bfl-1	AI	AGLDMNISQFLKSLGLEHLRDIFETE	TNKS	0.03
Bfl-1	AI	AAVGNHVAKLLQSIGQAPESISEKEL	NAE1	0.02
Bfl-1	AI	RIEERKAIIGLYNYAHEMTHGASDRE	NCKAP1	0.03
Bfl-1	AI	KEFLALASSSLLKIGQETDKTTTRNR	NCKAP1	0.23
Bfl-1	AI	KCQDLLNADCLQRAAEKSCKHGAEDR	UNC13B	0.02
Bfl-1	AI	RRFAKTIGKVLMQYADILSKDFPAYC	UNC13B	0.44
Bfl-1	AI	YTCRGHIPGFLQTTADEFCFYYARKD	HHIP	0.06
Bfl-1	AI	LNELYQRAKKLSKAGDNIPEEQPVAS	TMX2	0.07
Bfl-1	AI	IKEAADIIQKLHLIAQELPFDRFSEV	EXOC5	0.03
Bfl-1	AI	DLSSTFVSLALRKVGDWPLSARREKG	TTC31	0.75
Bfl-1	AI	HVDGLHSSEELRNLGWDFSQEKPSTT	SETD2	0.02
Bfl-1	AI	CLKRCRSAQVLHLYGATYSADGEDRA	NLRP12	0.11
Bfl-1	AI	FSSDAVTSRVLLNVGQEVIAVVEENK	MOV10L1	0.02
Bfl-1	AI	DAIIQMIVELLKRVGDQWEEEQSLAS	C6orf222	0.06
Bfl-1	AI	DQEEACASRQLHSLASFSTVTARRNP	INCA1	0.35
Bfl-1	AI	KEVEDCVPVFLKHIAHDIYVCGKTIN	TUBGCP6	0.03
Bfl-1	AI	FTGNNTAVQELKRVSEQFTATFRRKA	TUBB4Q	0.8
Bfl-1	AI	LRGSGAWGLLLRRVGDDVLVHLLARC	TERT	0.19
Bfl-1	AI	PRPLSILGNLLLLCSQDMLTSLTKLS	CYP2F1	0.33
Bfl-1	AI	FDHMVPLVEEINRLADELNPLNASQE	C7orf26	0.01
Bfl-1	AI	GAQHSTMTSTLRRLGEDIFKGVVTKG	CCDC138	0.45
Bfl-1	AI	KRALIQCAKDIAKASDEVTRLAKEVA	VCL	0.08
Bfl-1	AI	PEDLQDVGWFLHKLSQQILKKEKEKK	TLR5	0.25
Bfl-1	AI	DFMGRTFAKPLVKMADEAYCPPRFPP	OTOF	0.1
Bfl-1	AI	SVGGRGISSKLDSLADELKFVPIIGI	SACS	0.02
Bfl-1	CI	VKVLGKAVHSLSRIGDELYLEPLEDG	RAD9A	0.03
Bfl-1	CI	VKVFGKAVQALSRISDEFWLDPSKKG	RAD9B	0.23
Bfl-1	CI	SFDVAIIAGRLRMLGDQFNGELEASA	BCL2L15	0.52
Bfl-1	CI	EQILAKIVELLKYSGDQLERKLKKDK	BCL2L14	0.75
Bfl-1	CI	VVEGEKEVEALKKSADWVSDWSSRPE	BNIP3L	0.08
Bfl-1	CI	FQQLRHRIQDLEQLAKEQDKESEKQL	BNIP1	0.08
Bfl-1	CI	PGRLAEVCAVLLRLGDELEMIRPSVY	BOK	0.05
Bfl-1	CI	EDIIRNIARHLAQVGDSMDRSIPPGL	BID	0.91
Bfl-1	CI	MEGSDALALRLACIGDEMDVSLRAPR	BIK	0.43
Bcl-2	CI	MRPEIWIAQELRRIGDEFNAYYARRV	BCL2L11	1.12	0.05	NA
Bfl-1	AIV	MRSQLGKATALAIMGDKLWWADQVSE	LRP1	0.14	0.12	0.09
Bfl-1	AIV	MPYMEAVIHEIQRFGDVIPMSLARRV	CYP2A6	0.1	0.04	0.06
Bfl-1	AIV	FGEYSGISENIILVGDDFWIPETSFI	ROS1	0.04	0.04	0.04
Bfl-1	AIV	QRKHEGFERDLAALGDKVNSLGETAE	SPTAN1	0.13	0.08	0.08
Bfl-1	AIV	KIETTPESRYLAQIGDSVSLTCSTTG	VCAM1	0.03	0.03	0.04
Bfl-1	AIV	DHIIEVVGSSMPLIGDHQDEDKQLIV	SYN1	0.04	0.04	0.04
Bfl-1	AIV	LFWTPLLVVLLAGLGDTEAQQTTLHP	SGCA	0.04	0.05	0.08
Bfl-1	AIV	GSPDSMFGISLAVLGDLNQDGFPDIA	ITGA7	0.08	0.08	0.07
Bfl-1	AIV	KGTAVAICRRLGIFGDTEDVAGKAYT	ATP2A3	0.25	0.06	0.09
Bfl-1	AIV	FSKREKLVEILRNIGDERTMVFVETK	DDX4	0.1	0.06	0.08
Bfl-1	AIV	LDFTFVCPTEIIAFGDRLEEFRSINT	PRDX4	0.03	0.03	0.04
Bfl-1	AIV	MPYTEAVIHEIQRFGDMLPMGLAHRV	CYP2A13	0.04	0.04	0.04
Bfl-1	AIV	SFLSAHCASHLAWFGDSLTSLSQRLQ	TMEM214	0.09	0.06	0.08
Bfl-1	AIV	WVKSIRICTPMGKLGDSCHPLTRKVP	PROK2	0.56	0.47	0.53
Bfl-1	AIV	SGLPGLSSVDINNFGDSINESEGIPL	MKI67	0.04	0.04	0.04
Bfl-1	AIV	NGGLLEFHKSLQEIGDKNDHWFDIDP	DZIP3	0.04	0.04	0.05
Bfl-1	AIV	LTETSLISGNLHRIGDITSCSVLWLN	FBXW5	0.04	0.04	0.07
Bfl-1	AIV	NNNMDVESRTMATMGDTLASRGLLDA	SEC16A	0.06	0.06	0.05
Bfl-1	AIV	QEQEQHVPFDIHTYGDQLVSRFPQLN	NCAPH2	0.05	0.04	0.04
Bfl-1	AIV	QAGPVSSGLALRKLGDRVQLLNLLVT	CCDC57	0.39	0.07	0.34
Bfl-1	AIV	TSRINEVQVNLSLLGDDLLLPAQSTL	SPHKAP	0.03	0.03	0.03
Bfl-1	AIV	LNLLMISVAFLRVIGDQLEKLCDSLL	SLC38A8	0.05	0.04	0.05
Bfl-1	AIV	APEEDFFSIHIRIVGDWTEGLFNACG	CYBB	0.04	0.03	0.04
Bfl-1	AIV	PYLSKHRADRMRRLGDFLNQESFDLA	SMPD2	0.69	0.56	0.53
Bfl-1	AIV	SDIRDDISEQVRHVGRTVRGHPRKKL	TMEM184C	0.29	0.14	0.34
Bcl-xL	AIV	SDIRDDISEQVRHVGRTVRGHPRKKL	TMEM184C	0.92	0.45	0.88
Mcl-1	AIV	SDIRDDISEQVRHVGRTVRGHPRKKL	TMEM184C	0.32	0.13	0.31
Bfl-1	AIV	RMIVDCVSSHLKKTGDGAKTFIIFLC	BBS10	0.36	0.09	0.24
Bcl-xL	AIV	RMIVDCVSSHLKKTGDGAKTFIIFLC	BBS10	1	0.17	0.61
Mcl-1	AIV	RMIVDCVSSHLKKTGDGAKTFIIFLC	BBS10	0.17	0.08	0.21
Bfl-1	AIV	KLALEQRCRELRARGRRLEETLPRRI	KIF19	0.62	0.43	1.04
Bcl-xL	AIV	KLALEQRCRELRARGRRLEETLPRRI	KIF19	1.22	0.83	1.14
Mcl-1	AIV	KLALEQRCRELRARGRRLEETLPRRI	KIF19	0.58	0.44	0.72
Bfl-1	AIV	TETKATFGVHLKIVGDWTERFRDLLL	NOX4	0.11	0.07	0.08
Bcl-xL	AIV	TETKATFGVHLKIVGDWTERFRDLLL	NOX4	0.16	0.05	0.07
Mcl-1	AIV	TETKATFGVHLKIVGDWTERFRDLLL	NOX4	0.08	0.05	0.08
Bfl-1	AIV	TRRSMVFARHLREVGDEFRSRHLNST	POFUT2	0.75	0.61	0.61
Bfl-1	AIV	AEVMRQRGINMRYLGKVLELVLRSPA	KIAA0664	0.52	0.49	0.49
Bcl-xL	AIV	AEVMRQRGINMRYLGKVLELVLRSPA	KIAA0664	0.94	0.86	0.74
Mcl-1	AIV	AEVMRQRGINMRYLGKVLELVLRSPA	KIAA0664	0.69	0.53	0.71
Bfl-1	AIV	SKPKLKKRFSLRSVGRSVRGSVRGIL	SH2B1	0.62	0.56	0.65
Bcl-xL	AIV	SKPKLKKRFSLRSVGRSVRGSVRGIL	SH2B1	1.18	1.03	0.9
Mcl-1	AIV	SKPKLKKRFSLRSVGRSVRGSVRGIL	SH2B1	0.86	0.64	0.67
Bfl-1	AIV	TAAAAYRGAHLRGRGRTVYNTFRAAA	XXXX	1.71	1.4	1.55
Bcl-xL	AIV	TAAAAYRGAHLRGRGRTVYNTFRAAA	XXXX	2.64	2.54	2.37
Mcl-1	AIV	TAAAAYRGAHLRGRGRTVYNTFRAAA	XXXX	1.37	1.43	1.64
Bfl-1	AIV	CGEWTRRSLHLRVLGRQLILPTDKGV	FAM149A	0.7	0.86	0.51
Bfl-1	AIV	YIVLGLRKTTLQKVGKEVAELVGRVG	NLRX1	0.26	0.19	0.23
Bcl-xL	AIV	YIVLGLRKTTLQKVGKEVAELVGRVG	NLRX1	0.36	0.32	0.35
Mcl-1	AIV	YIVLGLRKTTLQKVGKEVAELVGRVG	NLRX1	0.33	0.24	0.25
Bfl-1	AIV	GTAVAYRGAHLRGRGRAVYNTFRAAP	XXXX	1.26	1.47	1.48
Bcl-xL	AIV	GTAVAYRGAHLRGRGRAVYNTFRAAP	XXXX	2.82	2.76	2.49
Mcl-1	AIV	GTAVAYRGAHLRGRGRAVYNTFRAAP	XXXX	1.6	1.35	1.44
Bfl-1	AIV	YFKLFRASGDMRTNGDNYLYEIQLSS	IGF2R	0.47	0.29	0.37
Bfl-1	AIV	FVGYNSTGAELRHWSDMLANPRRPIA	SYT1	0.37	0.07	0.21
Bfl-1	AIV	VLAPVQLGKWLVLFCDEINLPDMDKY	DYNC1H1	0.08	0.07	0.07
Bfl-1	AIV	LMARPAVALHFQSIADGFKEAVRYVL	SOS2	0.43	0.22	0.44
Bfl-1	AIV	EQLPEDVGHCFVTWADKFQMYVTYCK	TRIO	0.04	0.04	0.05
Bfl-1	AIV	QCPIFRLGDIFRETGDNFSDVAIQGG	P2RX7	0.04	0.03	0.04
Bfl-1	AIV	KKLKNLEGNELQRHADEFLLDLGHHE	FUT8	0.05	0.04	0.04
Bfl-1	AIV	HHSSQEMSSEYREYADSFGKCPGGRN	PCYT2	0.03	0.03	0.03
Bfl-1	AIV	TGSLCEIATTLSFEGDGFLWVKSGSV	CRB1	0.03	0.03	0.03
Bfl-1	AIV	MEMYQPSAVVLQCGADSLSGDRLGCF	HDAC2	0.03	0.03	0.03
Bfl-1	AIV	HTALENCASLLCIRADELQEALTSHC	MYO3A	0.03	0.03	0.03
Bfl-1	AIV	ADAIRPRCVELRHLCDDFINGNKKKW	MCF2L2	0.29	0.07	0.31
Bfl-1	AIV	AIILCNVCGNLCTDCDRFLHLHRRTK	MYCBP2	0.54	0.13	0.28
Bfl-1	AIV	AELRLFLAQRLRWLCDSCPASRATCV	NBEAL2	0.46	0.33	0.53
Bfl-1	AIV	FKAWGKFGGAFCRYADEMKEIQERQR	PURB	1.05	0.76	1.19
Bfl-1	AIV	SMRRNAMGVGLVFEADLFTTRHISHW	DNAH10	0.3	0.09	0.17
Bfl-1	AIV	VDSIRPKCQELRHLCDQFSAEIARRR	MCF2L	0.21	0.1	0.27
Bfl-1	AIV	RAKASSLSEELKHFADGLETDGTLQK	DSN1	0.04	0.03	0.17
Bfl-1	AIV	PSECETLGSNLGHNADLLNENNILAK	ZFP90	0.03	0.04	0.04
Bfl-1	AIV	THFLDEEVKLIKKMGDHLTNLHRLGG	FTL	0.04	0.03	0.04
Bfl-1	AIV	ACGDSVLARMLRELGDSLRRPQLRLW	SLC19A1	0.38	0.13	0.33
Bfl-1	AIV	SEIMHSFAKCIEVMGDGCLNNEHFEE	IPO5	0.03	0.03	0.04
Bfl-1	AIV	SQGKHGFTMAMNAFGDMTNEEFRQMM	CTSL2	0.08	0.05	0.06
Bfl-1	AIV	LSIIYTLVEIFQNIGDTNLADFTAGL	SLC26A4	0.03	0.03	0.03
Bfl-1	AIV	SQEPLEKAQLLALVGDQLIQSHHYAA	MCF2L2	0.04	0.04	0.03
Bfl-1	AIV	GGRVKLVHSALIQLGDSLSHKGNEFW	WDR60	0.36	0.24	0.23
Bfl-1	AIV	SHFVACMTAILNQMGDQHYSFYIETF	DOCK2	0.05	0.05	0.06
Bfl-1	AIV	VTLLSEVEKMLSNFGDCVQYKEIVKN	SYNE1	0.06	0.05	0.06
Bfl-1	AIV	AGYELLIQKFLSLYGDQIDMHRKFVV	ISOC1	0.06	0.05	0.05
Bfl-1	AIV	SKEVAILCSFLLGLGDSCFNTQLLSI	MFSD11	0.04	0.03	0.04
Bfl-1	AIV	LLDFFMVSILFSKLGDLLHKLQFVLT	PCNXL2	0.06	0.04	0.07
Bfl-1	AIV	ELDEDDLEAELDALGDELLADEDSSY	CHMP5	0.03	0.03	0.03
Bfl-1	AIV	VLLTLLVAAVLRCQGQDVQEAGSCVQ	COL2A1	0.04	0.03	0.04
Bfl-1	AIV	MSILTIASAVLEFVGDGIYNNTMGHV	TAP1	0.04	0.03	0.04
Bcl-xL	AIV	MSILTIASAVLEFVGDGIYNNTMGHV	TAP1	0.06	0.06	0.06
Mcl-1	AIV	MSILTIASAVLEFVGDGIYNNTMGHV	TAP1	0.05	0.04	0.04
Bfl-1	AIV	SWFIQSLCAMLKQYADKLEFMHILTR	CASP3	0.25	0.05	0.21
Bfl-1	AIV	LALMMQLARELKTLARDLGMAVVVTN	RAD51L3	0.07	0.04	0.07
Bfl-1	AIV	LALLAQPSHLMRQVARSVFGHICSHL	MYBBP1A	0.57	0.38	0.54
Bcl-xL	AIV	LALLAQPSHLMRQVARSVFGHICSHL	MYBBP1A	0.96	0.68	0.75
Mcl-1	AIV	LALLAQPSHLMRQVARSVFGHICSHL	MYBBP1A	0.57	0.63	0.54
Bfl-1	AIV	CPDPSILAHYMRRFAKTIGKVLMQYA	UNC13B	0.59	0.53	0.5
Bcl-xL	AIV	CPDPSILAHYMRRFAKTIGKVLMQYA	UNC13B	1.21	1.34	0.97
Mcl-1	AIV	CPDPSILAHYMRRFAKTIGKVLMQYA	UNC13B	0.7	0.67	0.7
Bfl-1	AIV	FTCKNKFCKPLFWVCDSVNDCGDNSD	ST14	0.16	0.11	0.12
Bcl-xL	AIV	FTCKNKFCKPLFWVCDSVNDCGDNSD	ST14	0.3	0.24	0.23
Mcl-1	AIV	FTCKNKFCKPLFWVCDSVNDCGDNSD	ST14	0.36	0.32	0.27
Bfl-1	AIV	DSLLWKLAGLLRESGDVVLSGCSTLS	STK11IP	0.04	0.04	0.04
Bcl-xL	AIV	DSLLWKLAGLLRESGDVVLSGCSTLS	STK11IP	0.06	0.06	0.06
Mcl-1	AIV	DSLLWKLAGLLRESGDVVLSGCSTLS	STK11IP	0.05	0.04	0.05
Bfl-1	AIV	KQMKEDGACLFRAVADQVYGDQDMHE	OTUD5	0.05	0.05	0.05
Bfl-1	AIV	KQMKEDGACLFRAVADQVYGDQDMHE	OTUD5	0.07	0.07	0.07
Bfl-1	AIV	KQMKEDGACLFRAVADQVYGDQDMHE	OTUD5	0.04	0.04	0.05
Bfl-1	AIV	RKDAELLCWDLRQSGYPLWSLGREVT	WRAP53	0.05	0.04	0.05
Bcl-xL	AIV	RKDAELLCWDLRQSGYPLWSLGREVT	WRAP53	0.07	0.06	0.09
Mcl-1	AIV	RKDAELLCWDLRQSGYPLWSLGREVT	WRAP53	0.06	0.04	0.07
Bfl-1	AIV	ISSLDLLPYGLRYIAKVLKNSIHEKF	IQGAP2	0.64	0.51	0.6
Bcl-xL	AIV	ISSLDLLPYGLRYIAKVLKNSIHEKF	IQGAP2	0.8	0.64	0.86
Mcl-1	AIV	ISSLDLLPYGLRYIAKVLKNSIHEKF	IQGAP2	0.57	0.34	0.66
Bfl-1	AIV	LCQLSCVSKLMRDVCGSLLQSRGMVI	FBXO30	0.31	0.11	0.38
Bfl-1	AIV	EAVTDGLKRALRSFGNALGNCILDKD	RAD52	0.06	0.03	0.04
Bcl-xL	AIV	EAVTDGLKRALRSFGNALGNCILDKD	RAD52	0.15	0.05	0.08
Mcl-1	AIV	EAVTDGLKRALRSFGNALGNCILDKD	RAD52	0.1	0.04	0.08
Bfl-1	AIV	RVCPYYLSRNLKQQADIIFMPYNYLL	RTEL1	0.72	0.67	0.52
Bfl-1	AIV	QASREAGAAALRNVAQRLFENYQTQS	CCDC68	0.18	0.04	0.18
Bfl-1	AIV	PALLVHWAKCLQKMGRGLNSSYDQQE	RGPD2	0.47	0.26	0.39
Bfl-1	AIV	RLRQLGVAKKFGVLSDNFKGKRIVLV	PPAT	0.64	0.44	0.69
Bfl-1	AIV	PDKRLTLSQIYQYVADNFPFYNKSKA	FOXI1	0.56	0.42	0.41
Bfl-1	AIV	VHKHSRLAEVLQLGSDILPQYKQEAP	KCNH1	0.09	0.06	0.07
Bfl-1	AIV	CHGLRELALNYHLLSDELLLALSSEK	FBXL3	0.04	0.04	0.04
Bfl-1	AIV	WLKGDILGEKLVNLADCLCNEDLESR	RNF160	0.06	0.05	0.05
Bfl-1	AIV	MQTLSELAKSFQDMADRCLLVLHLEV	EXOC4	0.04	0.04	0.04
Bfl-1	AIV	ADVHGIWSRLFCDFGDEFEVLDTTGE	UBA6	0.04	0.03	0.04
Bfl-1	AIV	PKKKMTLSEIYQWICDNFPYYREAGS	FOXJ3	0.12	0.06	0.1
Bfl-1	AIV	ELLYGIWSNCLGLISDSFHMFFDSTA	SLC30A7	0.06	0.05	0.06
Bfl-1	AIV	PAKKMTLSEIYRWICDNFPYYKNAGI	FOXJ2	0.54	0.26	0.45
Bfl-1	AIV	GYPFNDVCQWFIDRADLIFVVFDPTK	SRL	0.05	0.05	0.05
Bfl-1	AIV	ISSYMVLAPVFGYLGDRYNRKYLMCG	SPNS1	1.2	0.68	0.78
Bfl-1	AIV	TVATRRLSGFLRTLADRLEGTKELLS	MINA	0.32	0.12	0.21
Bfl-1	AIV	APGEEDLCAAFNVICDNVGKDWRRLA	FADD	0.04	0.04	0.04
Bfl-1	AIV	TAGLRPGARLLRVCGQTLPSLRPEAA	SIPA1	0.8	0.45	0.57
Bfl-1	AIV	WTLFVYTKGNFRMIGDDLVNSYHLLL	RBL1	0.12	0.05	0.13
Bfl-1	AIV	NDDTPWIARTLDNLADELTAILSAPA	GBP6	0.04	0.03	0.04
Bfl-1	AIV	PVESSWIAPELRLQSDDILPLGKDSG	DHX30	0.04	0.04	0.04
Bfl-1	AIV	ERLKGQLCDVLLIVGDQKFRAHKNVL	ZNF295	0.21	0.07	0.19
Bfl-1	AIV	VLELHPGAQRLHIGCDEVYYLGEGEA	HEXDC	0.05	0.04	0.04
Bfl-1	AIV	MSLFLRVVFSFTMFGDLFEEEYSTVS	USP40	0.04	0.04	0.04
Bfl-1	AIV	DDMFEPHSWNLKELSDDCFQQWGVRP	PRCP	0.05	0.05	0.05
Bfl-1	AIV	AFGLGDLPNLLGLVGDQLGDTERKRR	ADAMTS14	0.06	0.04	0.05
Bfl-1	AIV	IQENVDISTVYQIFADEVLGSGQFGI	PRKD3	0.05	0.04	0.05
Bcl-2	AI	MRPEIWIAQELRRIGDEFNAYYARRV	BCL2L11	0.85	0.05	NA
Bcl-2	AI	GSIDMVDSPQLATLADEVSASLAKQG	MAPT	0.01
Bcl-2	AI	SQRGTDFSVLLSSAGDSFSQFRFAEE	AVEN	0.02
Bcl-2	AI	KSRLVQQSKALKELADELQERCQRPA	TRIM58	0.06
Bcl-2	AI	ATKRETAATFLKKVAKEFGFQNNGFS	NPLOC4	0.25
Bcl-2	AI	SGEFARICRDLSHIGDAVVISCAKDG	PCNA	0.01
Bcl-2	AI	PFKKMDFSRNLYDIGEQLDSEDLASL	CASP8	0.02
Bcl-2	AI	DNHKKKTVKMLEYLGKDVLHGVFNYL	CASP5	0.05
Bcl-2	AI	EGMRTILVDWLVEVGEEYKLRAETLY	CCNA1	0.01
Bcl-2	AI	DGLDLPSETDLRILGCELIQAAGILL	CCNL1	0.01
Bcl-2	AI	RYPILENPEILRKTADDFLNRIALTD	CCNH	0.04
Bcl-2	AI	CSTNNPSQAKLRRELDESLQVAERLT	CLU	0.01
Bcl-2	AI	CSTNNPSQAKLRRELDESLQVAERLT	CLU	0.01
Bcl-2	AI	KYDPSKYCHNLKKIGEDFSNTIPISS	NOL8	0.02
Bcl-2	AI	KYDPSKYCHNLKKIGEDFSNTIPISS	NOL8	0.02
Bcl-2	AI	DIDEGLYSRQLYVLGHEAMKRLQTSS	UBA1	0.02
Bcl-2	AI	EEIIHKLAMQLRHIGDNIDHRMVRED	PXT1	0.13	0.01	NA
Bcl-2	AI	LGHTGLACLFLKRGADLGARDSEGRD	ACAP1	0.03
Bcl-2	AI	EKNLPKMAEALAHGADVNWANSEENK	ACAP2	0.01
Bcl-2	AI	CQGDTVISECLQRFADSLQEVVNYHM	ACAP3	0.01
Bcl-2	AI	LGRTGQVCLFLKRGADQHALDQEQRD	ACAP3	0.06
Bcl-2	AI	RAIPIKQGILLKRSGKSLNKEWKKKY	AGAP3	0.19
Bcl-2	AI	KWTAEEVVLWLEQLGPWASLYRERFL	BFAR	0.02
Bcl-2	AI	VAGYRESAAFLLRSADELENLILQQN	NOL4	0.01
Bcl-2	AI	YNLKSPAVKRLMKEAAELKDPTDHYH	UBE2J1	0.03
Bcl-2	AI	EERAQNVTRLLRKQAEEVNTEWEKLN	DMD	0.01
Bcl-2	AI	DATHDEAVQALKRAGKEVLLEVKYMR	SNTB1	0.01
Bcl-2	AI	KCRHEEVVQVLRNAGEEVTLTVSFLK	SNTG1	0.01
Bcl-2	AI	EQKLKQHVENLNQVAEKLEEKHSQIT	CCDC68	0.01
Bcl-2	AI	FYRRRDISNTLIMLADKHAKEIEEES	MTA3	0.03
Bcl-2	AI	EGTKIVLGKQLIESADEVRRKSLVLK	TAF1	0.07
Bcl-2	AI	TIHFNQRGTRLASSGDDLRVIVWDWV	DCAF8L1	0.02
Bcl-2	AI	LQLHRVLPPDLKSLGDQYVKDEFRRH	ACN9	0.05
Bcl-2	AI	TNISWRACDHLRCIACDFLVVSYDDY	C8orf37	0.01
Bcl-2	AI	VFERCELARTLKRLGMDGYRGISLAN	LYZ	0.27
Bcl-2	AI	RYRHGAPAEQLRHLADMLTTKWATLQ	PLEKHH1	0.28
Bcl-2	AI	DISLSNSGFKLVNFGCDYHQYRDKFS	PION	0.09
Bcl-2	AI	GVSGLAAARQLQSFGMDVTLLEARDR	KDM1A	0.01
Bcl-2	AI	KFMKTIPGTALVEMGDEYAVERAVTH	HNRPLL	0.01
Bcl-2	AI	SSLSDGLPVHLANIADELTQKKKMFK	AGBL2	0.1
Bcl-2	AI	ELLRLRQHWKLRKVGDKILGDLSYRS	MED17	0.33
Bcl-2	AI	FQQTISCPEGLRLVGSEVGDRTLPGW	IRF3	0.01
Bcl-2	AI	PVGYLVESGRLSVMGCDVLKAVSDYF	MFI2	0.01
Bcl-2	AI	IKKSVTKGEMLKIVGKRFREHFPEIL	MAGEB2	0.15
Bcl-2	AI	RAGELDRARELMRIGKRFGAVLEALE	CC2D1B	0.03
Bcl-2	AI	DIDEGLYSRQLYVLGHEAMKRLQTSS	UBA1	0.02
Bcl-2	AI	ASEANLFEEALEKYGKDFTDIQQDFL	MTA1	0.01
Bcl-2	AI	RQAFYLHTTKLTRIARRLCREILRPW	MTA1	0.23
Bcl-2	AI	GVAASDFIRSLDHCGDLALEGVFSHK	NLRC4	0.01
Bcl-2	AI	DLTDKLVSFYLETYGAELTANVLRDM	PYCARD	0.01
Bcl-2	AI	VDVIDDHERGLIRNGRDFLLALERQG	DEDD	0.01
Bcl-2	AI	PFDCRDYAVVLRKYADKIYNISMKHP	FOLH1B	0.33
Bcl-2	AI	AIKPVSFIRDLKKIARHFRFGNQEDA	USP36	0.19
Bcl-2	AI	HRTSNVLTLSLKRFANFSGGKITKDV	USP36	0.2
Bcl-2	AI	LFRRRDISSSLNSLADSNAREFEEES	MTA2	0.02
Bcl-2	AI	ASEAMLFEEALEKYGKDFNDIRQDFL	MTA2	0.01
Bcl-2	AI	TIRNGHDSELLRSLAEELPLEQGFTI	PLCD4	0.01
Bcl-2	AI	LKELDLSGNSLSHSAVKSLCKTLRRP	NLRP1	0.09
Bcl-2	AI	ASEASLFEEALEKYGKDFNDIRQDFL	MTA3	0.01
Bcl-2	AI	GDRAGGRSWCLRRVGMSAGWLLLEDG	RNF8	0.04
Bcl-2	AI	ADLYEEAAENLHQLSDKLPAPGRAMV	MTBP	0.01
Bcl-2	AI	EVLAGPLAQRLSHIAEDVGRLVKKSR	ARHGAP4	0.11
Bcl-2	AI	RTNNYQLSDELRKNGVELTSLRQKVA	GRIPAP1	0.13
Bcl-2	AI	DISALTASNLLKKYAEKYSGILEGPV	FIGN	0.06
Bcl-2	AI	FVGCEFLHHLLREWGEELQAVLRSSQ	GEMIN4	0.01
Bcl-2	AI	TDENKKVGLALKDLAKQYSDRLECCE	NUB1	0.01
Bcl-2	AI	NMSNYSSSSLLSGAGKDSLVEHDEEF	KIAA0367	0.01
Bcl-2	AI	NATHEEVVHLLRNAGDEVTITVEYLR	SNTG2	0.01
Bcl-2	AI	QLRLSDAGQYLCQAGDDSNSNKKNAD	PIGR	0.01
Bcl-2	AI	CLSCDLCGCRLGEVGRRLYYKLGRKL	LMO2	0.59
Bcl-2	AI	NRKGEKNGKGLRHFSMKVCEKVQRKG	TFDP1	0.18
Bcl-2	AI	ALNAQPSAEELSKIADSVNLPLDVVK	ZEB1	0.01
Bcl-2	AI	QTEFIITAEILRELSMECGLNNRIRM	TSC2	0.01
Bcl-2	AI	ASGNKEMIEALKQYAMDYSNKALEKG	IFIT3	0.01
Bcl-2	AI	AEHEDDLPENLSEIADLWNSPTRTHG	CDH23	0.01
Bcl-2	AI	TRELQELARKLQELADASENLLTENT	TXNDC11	0.01
Bcl-2	AI	RDASKILVDALQKFADDMYSLYGGNA	ATP6AP2	0.01
Bcl-2	AI	FSVDLNASRSLSQVAMDLHEAVSMKL	DCST2	0.01
Bcl-2	AI	FERVEQMCIQIKEVGDRVNYIKRSLQ	TRPM7	0.38
Bcl-2	AI	NKDGKSVSNRLRRLSDNCGGKVLSIT	KIAA0430	0.13
Bcl-2	AI	MGVLAAAARCLVRGADRMSKWTSKRG	MRPL41	0.39
Bcl-2	AI	AYRGRGIAKHLAKAALDFVVEEDLKA	C17orf103	0.05
Bcl-2	AI	DTIYQGFAECLIRLGDSMGRGGELET	NRN1L	0.01
Bcl-2	AI	VIKQRRLPDQLSKLADRIQLSGRYYL	RAPGEF2	0.49
Bcl-2	AI	FEKLRMIAKEIRHVGRMASVNMDPAL	RAPGEF2	0.1
Bcl-2	AI	TSQTEGLSRLLRQHAEDLNSGPLSKL	FES	0.01
Bcl-2	AI	AIPRAEVAELLVHSGDFLVRESQGKQ	FES	0.01
Bcl-2	AI	IGQRQTVVRTLNATGEEIIQQSSKTD	DMD	0.01
Bcl-2	AI	RTNNYQLSDELRKNGVELTSLRQKVA	GRIPAP1	0.15
Bcl-2	AI	ALTVKEMAQMLQSFGTELAETELPDD	MCF2	0.01
Bcl-2	AI	NWFGDWSTEALYQVGKEFTSKMDLEK	DYNC1H1	0.02
Bcl-2	AI	DSLAKFAGRKLKDCGEDLLVEISEVL	PCM1	0.01
Bcl-2	AI	PFDCRDYAVVLRKYADKIYSISMKHP	FOLH1	0.38
Bcl-2	AI	SATHDEAVQVLKKTGKEVVLEVKYMK	SNTA1	0.02
Bcl-2	AI	MVLDPSLAEHLSHFGIDMLKMQKTDK	USP5	0.02
Bcl-2	AI	SCMATVIHNPLKALGDQFYKEAIEHC	DPF3	0.15
Bcl-2	AI	EVKQSMSSQSLDKAAEDMPEAEQDLE	APBA1	0.01
Bcl-2	AI	LGDGPKLVRELFRVAEEHAPSIVFID	PSMC1	0.01
Bcl-2	AI	FMEKLDNGALLCQLAETMQEKFKESM	GAS2	0.01
Bcl-2	AI	TCLNRGFSRLLDNMAEFFRPTEQDLQ	PEX3	0.02
Bcl-2	AI	LCKEKPTTALLDKVADNLAIQLAAVT	ILF3	0.01
Bcl-2	AI	GMTSEQVAQVLRNCGNSVRMLVARDP	INADL	0.04
Bcl-2	AI	GFANHDVVEVLRNAGQVVHLTLVRRK	INADL	0.12
Bcl-2	AI	KGKIDVCIVLLQHGADPNIRNTDGKS	TNKS	0.02
Bcl-2	AI	HPKRKQVTELLLRKGANVNEKNKDFM	TNKS	0.13
Bcl-2	AI	AGLDMNISQFLKSLGLEHLRDIFETE	TNKS	0.01
Bcl-2	AI	AAVGNHVAKLLQSIGQAPESISEKEL	NAE1	0.01
Bcl-2	AI	ASGNKEMIEALKQYAMDYSNKALEKG	IFIT3	0.01
Bcl-2	AI	RIEERKAIIGLYNYAHEMTHGASDRE	NCKAP1	0.02
Bcl-2	AI	KEFLALASSSLLKIGQETDKTTTRNR	NCKAP1	0.03
Bcl-2	AI	KCQDLLNADCLQRAAEKSCKHGAEDR	UNC13B	0.01
Bcl-2	AI	RRFAKTIGKVLMQYADILSKDFPAYC	UNC13B	0.1
Bcl-2	AI	YTCRGHIPGFLQTTADEFCFYYARKD	HHIP	0.02
Bcl-2	AI	PFDCRDYAVVLRKYADKIYNISMKHP	FOLH1B	0.39
Bcl-2	AI	LNELYQRAKKLSKAGDNIPEEQPVAS	TMX2	0.02
Bcl-2	AI	IKEAADIIQKLHLIAQELPFDRFSEV	EXOC5	0.01
Bcl-2	AI	TIRNGHDSELLRSLAEELPLEQGFTI	PLCD4	0.01
Bcl-2	AI	DLSSTFVSLALRKVGDWPLSARREKG	TTC31	0.2
Bcl-2	AI	SSLSDGLPVHLANIADELTQKKKMFK	AGBL2	0.11
Bcl-2	AI	HVDGLHSSEELRNLGWDFSQEKPSTT	SETD2	0.01
Bcl-2	AI	CLKRCRSAQVLHLYGATYSADGEDRA	NLRP12	0.05
Bcl-2	AI	FSSDAVTSRVLLNVGQEVIAVVEENK	MOV10L1	0.01
Bcl-2	AI	DAIIQMIVELLKRVGDQWEEEQSLAS	C6orf222	0.01
Bcl-2	AI	DQEEACASRQLHSLASFSTVTARRNP	INCA1	0.08
Bcl-2	AI	KEVEDCVPVFLKHIAHDIYVCGKTIN	TUBGCP6	0.01
Bcl-2	AI	FTGNNTAVQELKRVSEQFTATFRRKA	TUBB4Q	0.19
Bcl-2	AI	LRGSGAWGLLLRRVGDDVLVHLLARC	TERT	0.03
Bcl-2	AI	EVLAGPLAQRLSHIAEDVGRLVKKSR	ARHGAP4	0.09
Bcl-2	AI	PRPLSILGNLLLLCSQDMLTSLTKLS	CYP2F1	0.03
Bcl-2	AI	FDHMVPLVEEINRLADELNPLNASQE	C7orf26	0.01
Bcl-2	AI	GAQHSTMTSTLRRLGEDIFKGVVTKG	CCDC138	0.09
Bcl-2	AI	KRALIQCAKDIAKASDEVTRLAKEVA	VCL	0.03
Bcl-2	AI	PEDLQDVGWFLHKLSQQILKKEKEKK	TLR5	0.07
Bcl-2	AI	DFMGRTFAKPLVKMADEAYCPPRFPP	OTOF	0.06
Bcl-2	AI	SVGGRGISSKLDSLADELKFVPIIGI	SACS	0.01
Bcl-2	CI	VKVLGKAVHSLSRIGDELYLEPLEDG	RAD9A	0.01
Bcl-2	CI	VKVFGKAVQALSRISDEFWLDPSKKG	RAD9B	0.1
Bcl-2	CI	SFDVAIIAGRLRMLGDQFNGELEASA	BCL2L15	0.75
Bcl-2	CI	SSAAQLTAARLKALGDELHQRTMWRR	HRK	1.29
Bcl-2	CI	LWAAQRYGRELRRMSDEFVDSFKKGL	BAD	1.29
Bcl-2	CI	EQILAKIVELLKYSGDQLERKLKKDK	BCL2L14	0.49
Bcl-2	CI	GVMTQEVGQLLQDMGDDVYQQYRSLT	HUWE1	0.02
Bcl-2	CI	VVEGEKEVEALKKSADWVSDWSSRPE	BNIP3L	0.01
Bcl-2	CI	FQQLRHRIQDLEQLAKEQDKESEKQL	BNIP1	0.02
Bcl-2	CI	AELEVECATQLRRFGDKLNFRQKLLN	PMAIP1	0.41
Bcl-2	CI	EQWAREIGAQLRRMADDLNAQYERRR	BBC3	1.15
Bcl-2	CI	PGRLAEVCAVLLRLGDELEMIRPSVY	BOK	0.01
Bcl-2	CI	EDIIRNIARHLAQVGDSMDRSIPPGL	BID	0.46
Bcl-2	CI	MEGSDALALRLACIGDEMDVSLRAPR	BIK	0.72
Bcl-2	CI	HQAEVQIARKLQCIADQFHRLHVQQH	BMF	0.94
Bcl-2	CI	SSTMGQVGRQLAIIGDDINRRYDSEF	BAK1	0.27
