# Supplementary material for: Genome-Wide Prediction and Validation of Peptides That Bind Human Prosurvival Bcl-2 Proteins
Source: PLoS Comput Biol. 2014 Jun 26;10(6):e1003693. doi: 10.1371/journal.pcbi.1003693 (PMC4072508; doi:10.1371/journal.pcbi.1003693)
Supplement: Data S2 — LUMIER results of Mcl-1 and Bcl-xL. (XLSX) [file pcbi.1003693.s010.xlsx]

## Sheet: LUMIER-BACON DATA
DeBartolo et al.
Genome-wide Prediction and Validation of Peptides that Bind Human Prosurvival Bcl-2 Receptors
Data S2. LUMIER Results for Mcl-1 and Bcl-xL
The gene name is given for each clone.
The experiment was carried out twice, each time in duplicate, and all readings are reported here (2.1/2.2 and 1.1/1.2)
The data were fit to a Gaussian distribution and the Z-score of each interaction relative to this distribution is reported (see Methods)
LUMIER results for Mcl-1
Clone	Lum 2.1	Lum 2.2	z-score 2.1	z-score 2.2		Lum 1.1	Lum 1.2	z-score 1.1	z-score 1.2
RNF160	13.5183	13.6165	-0.521624	-0.371624		16.7002	17.3401	-0.849128	0.260278
STK11IP	13.2208	13.1964	-0.97568	-1.0129		16.6291	17.4685	-0.972384	0.482831
NOL8	15.183	15.0327	2.01956	1.79016		17.8246	17.3779	1.10019	0.325743
ZNF295	13.2248	13.9391	-0.969691	0.120776		17.4083	17.4087	0.378447	0.379209
SIPA1	13.8376	13.6559	-0.0341506	-0.311607		17.6773	17.5516	0.844797	0.626821
RBL1	15.0026	14.3144	1.74415	0.69359		18.2313	17.3835	1.80534	0.335519
MCF2L	14.5443	14.8752	1.04457	1.54972		17.3576	17.8528	0.290649	1.14914
ST14	13.3626	13.0408	-0.759229	-1.25049		17.0931	16.7412	-0.167928	-0.778103
ACAP3	14.2408	13.6824	0.581272	-0.271033		17.7408	16.9022	0.954984	-0.498983
TAP1	14.0108	13.694	0.230179	-0.253349		17.6776	16.7762	0.84543	-0.717359
VCAM1	14.3682	13.8057	0.775707	-0.0828211		17.0238	17.2326	-0.288127	0.0738052
MCF2L2	13.9897	13.8138	0.197925	-0.0705523		17.2398	17.7552	0.0863285	0.979833
MCF2L2	14.7621	14.5777	1.37708	1.09559		17.3116	17.3611	0.210753	0.296599
DDX4	14.3238	13.6104	0.708028	-0.380937		17.029	17.6749	-0.279133	0.840653
TMEM214	13.8842	13.2448	0.0368959	-0.939078		16.5439	16.9616	-1.12011	-0.396023
BBS10	14.28	13.4477	0.641083	-0.629325		17.2561	16.9516	0.11461	-0.413329
C6orf222	14.5996	14.3182	1.12902	0.69942		18.0219	17.2966	1.44233	0.184786
GBP6	13.3294	13.1505	-0.809989	-1.08298		17.6857	17.6029	0.859397	0.715837
P2RX7	13.751	13.6348	-0.166355	-0.343747		16.836	17.1635	-0.613751	-0.0459562
NOX4	13.6795	13.8428	-0.275561	-0.0261924		16.9409	17.7139	-0.431828	0.90827
CYBB	13.2916	12.912	-0.86765	-1.44718		16.94	17.5421	-0.433419	0.610441
NCAPH2	13.4512	13.388	-0.62401	-0.720474		16.872	18.1613	-0.551253	1.68388
NCAPH2	13.2288	13.5347	-0.963488	-0.496615		16.8218	17.1231	-0.638395	-0.115983
SPNS1	15.3369	15.1789	2.25445	2.01322		17.109	17.118	-0.140405	-0.124883
DHX30	14.8943	14.0679	1.57884	0.317287		17.4891	17.2901	0.51861	0.173575
PRCP	14.3219	14.47	0.705126	0.931094		17.5633	17.6303	0.647218	0.763293
CYP2A6	13.2877	13.2046	-0.873588	-1.0005		17.3362	16.8287	0.25344	-0.626332
HEXDC	13.1964	12.9168	-1.0129	-1.43976		17.1346	16.838	-0.0959832	-0.610332
EXOC4	13.8611	12.9991	0.00165915	-1.31412		16.8484	16.9016	-0.592186	-0.500065
SMPD2	13.5118	13.2368	-0.531594	-0.951364		16.9664	17.0765	-0.387688	-0.196717
SYT1	13.9464	13.6765	0.131964	-0.280098		17.035	16.8094	-0.268681	-0.659797
SNTG2	13.4444	13.9706	-0.634456	0.168761		16.9218	17.4645	-0.464908	0.475829
SGCA	13.8918	13.5475	0.0485173	-0.477031		16.8953	17.7706	-0.510999	1.00652
AVEN	13.458	13.4023	-0.613613	-0.698602		16.6897	16.7024	-0.867352	-0.845372
DSN1	13.9268	14.0453	0.101907	0.282908		17.1079	16.9009	-0.142299	-0.501169
C7orf26	14.9019	14.9069	1.59038	1.59806		17.5595	17.5457	0.640662	0.616724
ATP6AP2	15.5627	14.8867	2.59917	1.56724		17.5037	17.7327	0.543865	0.940934
CCDC68	14.6196	13.9897	1.1595	0.197925		17.7944	17.2013	1.04793	0.0195091
CTSL2	13.8791	13.4919	0.0291628	-0.561971		17.3073	17.1812	0.203361	-0.0152552
PURB	13.9193	13.6707	0.0905647	-0.28903		17.2622	17.1426	0.125246	-0.0821158
FUT8	13.751	13.3369	-0.166355	-0.798466		17.1928	16.915	0.00486008	-0.476761
PCNXL2	14.182	13.6073	0.491538	-0.385696		16.6423	16.5809	-0.949466	-1.05601
AGBL2	13.7537	13.5636	-0.162206	-0.452521		16.8366	16.9476	-0.612618	-0.420186
FOXI1	14.0407	13.5347	0.275863	-0.496615		17.1261	17.2084	-0.110855	0.0318772
CASP8	13.8165	13.8403	-0.0664269	-0.0300928		17.7191	16.6995	0.917247	-0.850373
CASP3	14.9169	14.2935	1.61328	0.661688		17.7899	17.4985	1.04	0.534872
PRDX4	13.8559	13.6559	-0.0061989	-0.311607		16.9813	16.8608	-0.361766	-0.570805
COL2A1	15.043	15.6135	1.80587	2.67665		17.4655	17.8674	0.477681	1.17437
TMEM184C	15.4893	15.051	2.48717	1.81804		17.0642	17.423	-0.218035	0.403997
NCAPH2	14.1506	13.9218	0.443627	0.0943992		17.4067	16.9431	0.375757	-0.428113
ISOC1	14.5411	14.2005	1.03968	0.519792		16.838	17.0882	-0.610332	-0.17653
ISOC1	14.2973	14.1315	0.667493	0.414372		16.5555	17.1859	-1.09995	-0.00718967
CHMP5	14.184	14.7538	0.494616	1.36436		17.0651	17.2218	-0.216575	0.0551063
CHMP5	15.089	14.5281	1.87604	1.01992		16.9289	17.5423	-0.45259	0.610795
CHMP5	15.0668	14.6662	1.8421	1.23069		17.0319	17.1	-0.274144	-0.156024
FADD	14.3754	13.8057	0.786718	-0.0828211		17.8627	17.632	1.16627	0.76625
NRN1L	13.8637	14.7398	0.00565155	1.34297		18.5616	17.8601	2.37799	1.16178
BBS10	14.6618	14.6027	1.2239	1.13372		17.5885	17.6407	0.69091	0.781313
POFUT2	14.5248	14.6058	1.01488	1.1384		17.7466	17.8648	0.965013	1.1699
ACN9	14.9873	15.2877	1.72075	2.17938		17.2178	17.6465	0.0481258	0.791403
ATP6AP2	15.3654	14.8218	2.29797	1.46813		17.0821	17.667	-0.187072	0.826917
PXT1	13.3332	13.6042	-0.80422	-0.390466		16.6908	16.9265	-0.86546	-0.456863
FBXW5	15.3526	15.1537	2.27842	1.97489		18.3131	18.1739	1.94711	1.70585
WRAP53	14.7328	14.5699	1.33224	1.08358		17.4919	17.8661	0.523324	1.17214
HNRPLL	13.3951	13.6912	-0.709613	-0.257673		17.3023	18.1034	0.19471	1.58361
PPAT	13.458	13.2605	-0.613613	-0.91516		17.1938	17.2956	0.00664586	0.183123
MINA	13.6498	14.0989	-0.32084	0.364733		17.4226	17.3768	0.403243	0.323789
FBXL3	13.5603	13.7454	-0.457437	-0.174997		16.8188	16.8118	-0.643582	-0.655728
UBA6	13.4409	13.2288	-0.639797	-0.963488		17.4123	17.2581	0.38534	0.118028
MAPT	14.0407	14.2819	0.275863	0.64407		17.7555	17.2839	0.980433	0.16272
TTC31	13.5052	13.7171	-0.54161	-0.218072		17.1567	17.0459	-0.0577917	-0.249867
DPF3	13.8533	13.8138	-0.0102129	-0.0705523		17.043	17.2588	-0.254807	0.119304
CCNH	14.0084	13.9044	0.226574	0.0677032		17.7356	17.6758	0.945832	0.842254
CCNH	14.0746	14.1055	0.327522	0.374751		17.3203	18.0416	0.225868	1.47642
CCNH	14.8164	14.9391	1.45998	1.64719		17.4672	17.9263	0.480623	1.27657
HNRPLL	13.9561	14.5085	0.146701	0.989888		17.3113	17.3954	0.210337	0.356103
PCNA	13.8842	13.5183	0.0368959	-0.521624		17.0634	16.9125	-0.219495	-0.481076
FTL	14.4426	14.5068	0.88936	0.987335		17.5275	17.9102	0.585151	1.24857
FTL	14.4546	14.3182	0.907679	0.69942		17.4795	17.8566	0.501887	1.15561
FTL	14.0967	13.8637	0.361342	0.00565155		16.9718	17.3505	-0.37833	0.278302
FTL	14.2507	14.1463	0.596349	0.437078		17.1036	17.6485	-0.149854	0.794985
FTL	15.8244	16.1228	2.99868	3.45417		17.6833	17.907	0.855277	1.24315
FBXW5	13.6317	13.5731	-0.348427	-0.438016		17.5547	17.3656	0.632362	0.304506
MRPL41	14.9622	14.6824	1.68245	1.25537		17.47	17.689	0.485408	0.865085
FTL	14.6751	14.3294	1.2442	0.716602		17.2722	17.7336	0.142576	0.942472
DZIP3	14.0611	14.0498	0.307004	0.289801		17.9363	17.4837	1.29392	0.509171
IPO5	15.0408	15.0824	1.80241	1.86591		17.9769	18.1038	1.36418	1.58432
WDR60	14.1357	14.2288	0.420866	0.562996		17.8108	17.5039	1.07624	0.544229
UBA6	13.1674	13.5249	-1.05722	-0.511511		16.9727	16.9643	-0.376774	-0.391324
CCDC57	14.6998	15.0464	1.28201	1.81109		17.5385	17.6523	0.604142	0.801465
FBXO30	14.0791	13.9561	0.334404	0.146701		16.9156	17.3266	-0.475669	0.236848
MTA2	13.9366	13.8918	0.116987	0.0485173		17.4047	17.3688	0.3723	0.310024
PRKD3	16.3172	16.183	3.75091	3.54605		17.2443	17.5879	0.0940735	0.689895
FOXJ2	13.751	14.0724	-0.166355	0.324201		17.3092	17.5603	0.206644	0.642047
BAK1	17.7652	18.3461	5.96125	6.84803		20.7073	20.9278	6.09795	6.48029
BCL2L11	21.4623	22.0052	11.6048	12.4336		23.0624	22.8275	10.1809	9.77373
EGFP	13.6317	12.7922	-0.348427	-1.63001		17.0721	17.2064	-0.204438	0.0283568
LUMIER results for Bcl-xL
Clone	Lum 2.1	Lum 2.2	z-score 2.1	z-score 2.2		Lum 1.1	Lum 1.2	z-score 1.1	z-score 1.2
RNF160	18.1499	19.2562	2.28583	3.51944		17.8171	18.333	-0.123702	0.75193
STK11IP	15.8357	16.7345	-0.294764	0.707513		16.6495	16.4221	-2.10543	-2.49126
NOL8	20.0457	19.3787	4.39971	3.65604		18.4797	17.1426	1.00084	-1.26844
ZNF295	18.289	15.7292	2.44094	-0.413475		18.2949	16.7239	0.687216	-1.97917
SIPA1	19.6592	17.9348	3.9688	2.04594		18.2916	18.048	0.681522	0.268165
RBL1	18.1866	17.7994	2.32675	1.89491		20.9017	20.9666	5.11157	5.22158
MCF2L	17.2338	18.2523	1.26429	2.39997		17.8036	18.0376	-0.146712	0.250519
ST14	16.4772	15.6012	0.420577	-0.556243		19.8756	17.3315	3.37006	-0.947861
ACAP3	16.5703	16.0322	0.524371	-0.0756541		18.248	18.1181	0.607567	0.387143
TAP1	16.7814	15.9206	0.759768	-0.200035		20.1933	17.7919	3.90918	-0.166485
VCAM1	16.294	15.732	0.216276	-0.410309		18.0525	17.6185	0.275868	-0.460855
MCF2L2	16.5204	16.2056	0.468748	0.117733		17.797	17.4896	-0.157869	-0.679637
MCF2L2	17.0799	17.654	1.09263	1.73279		17.6897	18.642	-0.339945	1.27627
DDX4	16.384	15.947	0.316653	-0.170584		20.2308	17.9075	3.97288	0.0297328
TMEM214	15.9181	16.3044	-0.202812	0.227967		17.9563	17.7164	0.112501	-0.294652
BBS10	16.5961	16.3078	0.553208	0.231679		18.562	17.9299	1.14057	0.0676795
C6orf222	21.032	20.7822	5.49955	5.22105		23.3676	23.4676	9.29663	9.46644
GBP6	15.6551	15.5895	-0.496116	-0.569241		18.0206	17.4793	0.221712	-0.697089
P2RX7	16.2829	15.3835	0.203935	-0.798912		18.0365	17.4908	0.248571	-0.677509
NOX4	16.3373	15.6883	0.264656	-0.459132		17.3229	16.5946	-0.962542	-2.19865
CYBB	16.1087	15.5027	0.00975585	-0.666061		18.1064	16.8416	0.36732	-1.77942
NCAPH2	17.9113	16.2253	2.0197	0.139721		18.0161	17.8953	0.214085	0.00893019
NCAPH2	16.7645	15.9218	0.740992	-0.198661		18.0891	17.6577	0.337993	-0.394283
SPNS1	19.7308	17.5109	4.0486	1.57329		18.4213	17.4786	0.90169	-0.698162
DHX30	17.3914	17.0835	1.43998	1.09665		21.1832	17.9402	5.58923	0.0851302
PRCP	16.4985	17.5957	0.444382	1.66785		17.3572	18.4375	-0.904307	0.929247
CYP2A6	15.5973	15.5691	-0.560585	-0.592044		17.8816	17.8627	-0.0142195	-0.0463273
HEXDC	16.0583	15.3781	-0.0464652	-0.804945		17.3392	17.4309	-0.934831	-0.779217
EXOC4	15.6684	15.5722	-0.48122	-0.588507		18.3406	16.8124	0.764755	-1.82885
SMPD2	15.8546	18.5428	-0.273639	2.72392		17.7673	19.5843	-0.208273	2.87554
SYT1	18.4082	16.7082	2.57379	0.678138		17.6913	17.3278	-0.337167	-0.954193
SNTG2	16.6409	15.9317	0.603091	-0.187634		19.4721	18.2352	2.68516	0.585865
SGCA	16.4361	16.1632	0.374788	0.0705139		18.551	18.2116	1.12194	0.545758
AVEN	16.2383	15.6065	0.154228	-0.550234		18.5348	16.7851	1.09442	-1.87524
DSN1	16.0901	15.6536	-0.0110254	-0.497769		17.2328	18.1725	-1.11537	0.479473
C7orf26	16.5836	16.7936	0.53928	0.77342		18.2898	18.1954	0.678468	0.518283
ATP6AP2	17.5413	16.1611	1.60716	0.0681667		18.0224	17.4546	0.224657	-0.738892
CCDC68	17.223	20.0605	1.25229	4.41631		17.2889	16.9222	-1.02018	-1.64264
CTSL2	16.5142	15.9501	0.461888	-0.167175		17.6325	16.9323	-0.436964	-1.62535
PURB	19.9283	16.384	4.26888	0.316653		17.2742	17.1651	-1.04517	-1.23037
FUT8	18.1038	15.5224	2.23443	-0.644036		16.8717	16.3531	-1.72825	-2.60852
PCNXL2	16.7457	17.0014	0.720049	1.00514		17.4623	18.4095	-0.725841	0.881709
AGBL2	16.8653	15.8791	0.853352	-0.246342		17.9044	17.2238	0.024409	-1.13068
FOXI1	17.1789	17.4465	1.20302	1.50142		20.4555	17.5371	4.35421	-0.599017
CASP8	16.3835	16.043	0.316145	-0.0635289		17.911	17.2625	0.0355618	-1.06502
CASP3	16.3804	15.9501	0.312641	-0.167175		17.6933	17.5677	-0.333768	-0.547045
PRDX4	15.7821	15.5306	-0.354537	-0.63497		17.6782	16.6096	-0.35948	-2.17305
COL2A1	17.5439	18.0203	1.61008	2.14133		18.7824	16.9926	1.51457	-1.52311
TMEM184C	16.7635	16.4546	0.739836	0.395447		17.586	17.6215	-0.515984	-0.455677
NCAPH2	17.7661	16.5515	1.85781	0.503505		17.7327	16.6864	-0.26692	-2.04272
ISOC1	17.773	16.4831	1.86548	0.427141		17.0267	16.7872	-1.46521	-1.87178
ISOC1	16.4322	16.427	0.370427	0.364595		18.1567	16.2843	0.452581	-2.72516
CHMP5	16.0212	15.5451	-0.0878473	-0.618739		20.5515	16.9561	4.51722	-1.58497
CHMP5	16.4469	17.5348	0.386826	1.59994		17.2598	18.2147	-1.0696	0.551124
CHMP5	17.1126	17.5354	1.12907	1.60062		17.9733	17.4763	0.141339	-0.702093
FADD	16.7292	16.7196	0.701601	0.690904		17.2664	17.5934	-1.0584	-0.503409
NRN1L	16.4278	16.1336	0.365563	0.0374261		17.4246	16.4204	-0.789953	-2.49422
BBS10	18.1438	16.6758	2.27903	0.642067		18.8927	17.457	1.70185	-0.734901
POFUT2	16.6551	16.3466	0.61896	0.274978		17.9839	17.2386	0.159295	-1.10564
ACN9	16.3622	17.3927	0.292393	1.44148		19.3552	17.3718	2.48673	-0.879537
ATP6AP2	18.2727	17.3929	2.42275	1.44173		18.2413	17.6006	0.596215	-0.491219
PXT1	17.4098	15.9019	1.46056	-0.220918		18.4414	17.6852	0.935859	-0.34767
FBXW5	17.1328	18.9899	1.15162	3.2224		20.0032	17.662	3.58662	-0.387023
WRAP53	17.1169	17.0578	1.1339	1.06799		18.4167	17.8786	0.893866	-0.0193554
HNRPLL	17.5447	15.9397	1.61098	-0.178753		17.106	16.7738	-1.33058	-1.8944
PPAT	15.8701	15.667	-0.256356	-0.482858		17.6655	18.1438	-0.381056	0.430816
MINA	16.6817	16.461	0.648615	0.402596		19.8095	18.1461	3.25776	0.434642
FBXL3	17.9819	16.1131	2.09849	0.0145974		17.6542	17.1397	-0.400283	-1.2734
UBA6	16.7673	16.4508	0.744081	0.391142		17.287	17.1943	-1.02344	-1.18068
MAPT	16.8471	17.6039	0.833094	1.67692		18.0911	19.032	0.341274	1.93825
TTC31	16.2066	16.5097	0.118882	0.456844		18.2342	18.1917	0.584174	0.511969
DPF3	16.4555	16.9431	0.396414	0.940081		20.4479	17.9473	4.34137	0.097309
CCNH	16.3871	16.1585	0.320167	0.0652443		17.7776	17.3489	-0.190775	-0.918347
CCNH	19.4588	16.3876	3.74527	0.320655		17.9623	18.0552	0.122752	0.280421
CCNH	16.5507	17.2124	0.502617	1.24046		18.4722	17.6403	0.988124	-0.423829
HNRPLL	16.6991	16.4649	0.668085	0.40687		18.3149	18.5901	0.72109	1.18819
PCNA	16.1346	15.5159	0.0386339	-0.651367		23.1796	17.8878	8.97767	-0.00369733
FTL	16.2756	16.2781	0.195845	0.19856		21.6559	18.1266	6.39155	0.401559
FTL	16.8701	16.3813	0.858733	0.31364		23.392	18.0382	9.338	0.251484
FTL	15.7656	15.6211	-0.372914	-0.53397		23.4361	17.5497	9.41287	-0.577483
FTL	16.8402	16.6569	0.825434	0.621032		22.5966	17.797	7.98812	-0.157869
FTL	17.3693	18.1593	1.41535	2.29627		17.4708	17.9725	-0.71143	0.140073
FBXW5	18.0878	15.7683	2.21651	-0.369856		22.5372	20.4676	7.88725	4.37469
MRPL41	16.8481	17.1493	0.834185	1.17002		17.981	17.3666	0.154501	-0.888403
FTL	17.3431	16.2752	1.3862	0.195317		21.6916	18.0366	6.4522	0.248817
DZIP3	17.0206	16.0751	1.02658	-0.0277154		18.314	18.2376	0.719686	0.589885
IPO5	16.7285	16.7017	0.700816	0.67091		23.1527	17.3652	8.93195	-0.890723
WDR60	16.0276	16.4495	-0.0807756	0.389705		20.3084	18.2044	4.10454	0.533676
UBA6	15.4529	16.8238	-0.721547	0.807053		23.261	19.2978	9.11568	2.3894
CCDC57	16.312	16.8458	0.236432	0.831647		19.5437	19.0189	2.80663	1.91598
FBXO30	16.0119	16.7718	-0.0982091	0.749064		21.9921	20.3755	6.96214	4.21836
MTA2	15.9354	16.2839	-0.183521	0.205025		24.6801	18.3616	11.5243	0.800489
PRKD3	17.5934	20.7037	1.66524	5.13345		21.8755	17.6227	6.76418	-0.453735
FOXJ2	18.946	16.8984	3.17346	0.89029		20.4089	18.4538	4.27511	0.956865
BAK1	17.0541	17.732	1.06389	1.81984	1.44186	18.4134	19.6112	0.888261	2.92129
BCL2L11	22.9447	22.8137	7.63233	7.48634		23.3126	23.5292	9.20341	9.57102
EGFP	15.9598	14.72	-0.156386	-1.53883		17.4772	17.6257	-0.70067	-0.448559
