# Supplementary material for: Genome-Wide Prediction and Validation of Peptides That Bind Human Prosurvival Bcl-2 Proteins
Source: PLoS Comput Biol. 2014 Jun 26;10(6):e1003693. doi: 10.1371/journal.pcbi.1003693 (PMC4072508; doi:10.1371/journal.pcbi.1003693)
Supplement: Data S3 — Interaction data used for the prediction benchmarks. (XLSX) [file pcbi.1003693.s011.xlsx]

## Sheet: Binding data used for predictio
DeBartolo et al.
Genome-wide Prediction and Validation of Peptides that Bind Human Prosurvival Bcl-2 Receptors
Data S3. Interaction data used for the prediciton benchmarks
S1 from Dutta et al. (2010), all seqeunces measured for specific binding to Mcl-1 and Bcl-xL using yeast display. Redundancies with Fig. 3 are eliminated.
S2 from Dutta et al. (2013)
Other interactions taken from literature, as described in the "Binding prediction" section of the Methods.
Sequences with reported Kd < 1 uM defined as binders, those with reported Kd > 10 uM defined as non-binders; all other interactions are labelled NA. S3 are point mutants from submitted Dutta et al. 2014.
GENE ID	Peptide	Bcl-xL	Mcl-1	Bcl-w	Bcl-2	Bfl-1
PXT1	IIHKLAMQLRHIGDNIDHRMVRE	binder	binder	binder	binder	binder
c6orf222	IIQMIVELLKRVGDQWEEEQSLA	binder	binder	binder	binder	binder
MCF2L	SIRPKAQELRHLADQFSAEIARR	binder	non-binder	binder	binder	non-binder
TXNDC11	ELQELARKLQELADASENLLTEN	NA	NA	binder	binder	non-binder
NBEAL2	LRLFLAQRLRWLADSAPASRATA	binder	NA	binder	binder	NA
SLC19A1	GDSVLARMLRELGDSLRRPQLRL	NA	binder	binder	binder	binder
SNTG2	THEEVVHLLRNAGDEVTITVEYL	non-binder	binder	non-binder	non-binder	non-binder
POFUT2	RSMVFARHLREVGDEFRSRHLNS	binder	non-binder	binder	binder	non-binder
CASP3	FIQSLAAMLKQYADKLEFMHILT	binder	NA	binder	binder	binder
TERT	GSGAWGLLLRRVGDDVLVHLLAR	NA	binder	binder	binder	binder
PURB	AWGKFGGAFARYADEMKEIQERQ	non-binder	non-binder	non-binder	binder	non-binder
MCF2L2	AIRPRAVELRHLADDFINGNKKK	binder	non-binder	NA	binder	non-binder
FOLH1	DARDYAVVLRKYADKIYSISMKH	binder	binder	non-binder	non-binder	NA
FOXJ2	KKMTLSEIYRWIADNFPYYKNAG	binder	non-binder	binder	binder	non-binder
TRPM7	RVEQMAIQIKEVGDRVNYIKRSL	binder	non-binder	binder	binder	NA
DDX4	KREKLVEILRNIGDERTMVFVET	non-binder	binder	NA	binder	non-binder
MRPL41	VLAAAARCLVRGADRMSKWTSKR	NA	binder	non-binder	non-binder	non-binder
MINA	ATRRLSGFLRTLADRLEGTKELL	NA	non-binder	NA	binder	NA
SPNS1	SYMVLAPVFGYLGDRYNRKYLMA	binder	binder	binder	binder	binder
RTEL1	APYYLSRNLKQQADIIFMPYNYL	NA	NA	NA	NA	non-binder
TRIM58	RLVQQSKALKELADELQERAQRP	NA	non-binder	non-binder	binder	non-binder
NUB1	ENKKVGLALKDLAKQYSDRLEAA	NA	non-binder	binder	binder	non-binder
PLEKHH1	RHGAPAEQLRHLADMLTTKWATL	binder	non-binder	non-binder	binder	non-binder
ARHGAP4	LAGPLAQRLSHIAEDVGRLVKKS	NA	binder	NA	NA	non-binder
BCAR1	FVILSAHKLVFIGDTLSRQAKAA	NA	non-binder	binder	NA	NA
TUBB4Q	GNNTAVQELKRVSEQFTATFRRK	NA	binder	NA	NA	non-binder
MYCBP2	ILANVAGNLATDADRFLHLHRRT	non-binder	NA	NA	NA	non-binder
VCAM1	ETTPESRYLAQIGDSVSLTASTT	non-binder	non-binder	NA	NA	non-binder
NPLOC4	KRETAATFLKKVAKEFGFQNNGF	non-binder	NA	non-binder	non-binder	non-binder
SPTAN1	KHEGFERDLAALGDKVNSLGETA	non-binder	non-binder	non-binder	NA	non-binder
FBXO30	QLSAVSKLMRDVAGSLLQSRGMV	non-binder	NA	non-binder	non-binder	non-binder
SOS2	ARPAVALHFQSIADGFKEAVRYV	non-binder	non-binder	NA	NA	non-binder
CCNH	PILENPEILRKTADDFLNRIALT	non-binder	non-binder	NA	NA	non-binder
AGBL2	LSDGLPVHLANIADELTQKKKMF	non-binder	non-binder	NA	NA	non-binder
SYT1	GYNSTGAELRHWSDMLANPRRPI	non-binder	non-binder	NA	non-binder	non-binder
Noxa	LEVECATQLRRFGDKLNFRQKLL	non-binder	non-binder	non-binder	non-binder	NA
Bad	AAQRYGRELRRMSDEFVDSFKKG	binder	binder	non-binder	non-binder	non-binder
Mule	MTQEVGQLLQDMGDDVYQQYRSL	non-binder	non-binder	binder	binder	non-binder
Bok	RLAEVCAVLLRLGDELEMIRPSV	non-binder	binder	non-binder	non-binder	non-binder
Bim	PEIWIAQELRRIGDEFNAYYARR	binder	binder	non-binder	non-binder	binder
Puma	WAREIGAQLRRMADDLNAQYERR	binder	binder	binder	binder	binder
Bid	IIRNIARHLAQVGDSMDRSIPPG	binder	binder	binder	binder	binder
Bid (X)	IIRNIARHAAQVGASMDRSIPPG	non-binder	binder	binder	binder	non-binder
Hrk	AAQLTAARLKALGDELHQRTMWR	binder	non-binder	non-binder	non-binder	non-binder
BNIP3L	EGEKEVEALKKSADWVSDWSSRP	non-binder	non-binder	non-binder	non-binder	non-binder
Bmf	AEVQIARKLQCIADQFHRLHVQQ	binder	non-binder	non-binder	non-binder	non-binder
S3	PEIWYAQELRRIGDEFNAYYARR	binder		binder	binder
S3	PEIWIAQGLRRIGDEFNAYYARR	binder		binder	binder
S3	PEIWIAQELKRIGDEFNAYYARR	binder		binder	binder
S3	PEIWIAQELRRFGDEFNAYYARR	binder		binder	binder
S2	PEIWLAQYLRRLGDQINAYYARR	binder	binder	binder	binder	binder
S2	PEIWMAQVLRRFGDLLNAYYARR	binder	binder	binder	binder	binder
S2	PEIWIAQELRRAGDVLNAYYARR	binder	binder	binder	binder
S2	PEIWIAQGLRRIGDTWNAYYARR	binder	binder	binder	binder	binder
S1	PEIWYAQELRRNGDEFNAYYARR	binder		binder	binder
S1	PEIWYAQELRRNGDEYNAYYARR	binder	non-binder
S1	PEIWYAQELQRNGDEFNAYYARR	binder	non-binder
S1	PEIWYAQELGRYGDEYNAYYARR	binder	non-binder
S1	PEIWYAQELGRAGDEFNAYYARR	binder	non-binder
S1	PEIWYAQEIRRAGDEFNAYYARR	binder	non-binder
S1	PEIWYAQEIGRYGDEFNAYYARR	binder	non-binder
S1	PEIWYAQEIQRYGDEFNAYYARR	binder	non-binder
S1	PEIWYAQEIRRFGDEFNAYYARR	binder	non-binder
S1	PEIWYAQEVKRYGDEYNAYYARR	binder	non-binder
S1	PEIWYAQEAKRFGDEFNAYYARR	binder	non-binder
S1	PEIWFAQELKRFGDEANAYYARR	binder	non-binder
S1	PEIWFAQELRRDGDEYNAYYARR	binder	non-binder
S1	PEIWFAQELKRNGDEYNAYYARR	binder	non-binder
S1	PEIWFAQELRRDGDEFNAYYARR	binder	non-binder
S1	PEIWFAQELSRNGDEFNAYYARR	binder	non-binder
S1	PEIWVAQELSRAGDEFNAYYARR	binder	non-binder
S1	PEIWVAQELKRAGEEFNAYYARR	binder	non-binder
S1	PEIWVAQELKRNGDEFNAYYARR	binder	non-binder
S1	PEIWVAQEFQRNGDEFNAYYARR	binder	non-binder
S1	PEIWVAQEFKRFGDEYNAYYARR	binder	non-binder
S1	PEIWVAQEFRRAGDEFNAYYARR	binder	non-binder
S1	PEIWVAQEFGRAGDEFNAYYARR	binder	non-binder
S1	PEIWVAQEFQRAGDEYNAYYARR	binder	non-binder
S1	PEIWIAQEFQRAGDEYNAYYARR	binder	non-binder
S1	PEIWIAQELGRNGDEFNAYYARR	binder	non-binder
S1	PEIWYAQELKRDGDEFNAYYARR	binder	non-binder
S1	PEIWYAQELKRFGDENNAYYARR	binder	non-binder
S1	PEIWYAQELKRYGDENNAYYARR	binder	non-binder
S1	PEIWFAQEIRRDGDEFNAYYARR	binder	non-binder
S1	PEIWFAQEARRYGDEFNAYYARR	binder	non-binder
S1	PEIWFAQELSRYGEEYNAYYARR	binder	non-binder
S1	PEIWVAQELGRDGDEFNAYYARR	binder	non-binder
S1	PEIWVAQELGRNGDEYNAYYARR	binder	non-binder
S1	PEIWVAQEFGRNGDEFNAYYARR	binder	non-binder
S1	PEIWVAQEFKRYGDETNAYYARR	binder	non-binder
S1	PEIWIAQEFQRNGDEYNAYYARR	binder	non-binder
S1	PEIWIAQELQRDGDEYNAYYARR	binder	non-binder
S1	PEIWYAQELRRDGDEYNAYYARR	binder	non-binder
S1	PEIWYAQELGRNGDEYNAYYARR	binder	non-binder
S1	PEIWFAQEVNRIGDEVNAYYARR	non-binder	non-binder
S1	PEIWFAQEVGRIGDEVNAYYARR	non-binder	binder
S1	PEIWFAQEVGRIGDEINAYYARR	non-binder	binder
S1	PEIWFAQEIDRIGDEVNAYYARR	non-binder	binder
S1	PEIWFAQEIERIGDEVNAYYARR	non-binder	binder
S1	PEIWFAQEFSRIGDEVNAYYARR	non-binder	binder
S1	PEIWIAQEIDRIGDEVNAYYARR	non-binder	binder
S1	PEIWIAQEIGRIGDETNAYYARR	non-binder	binder
S1	PEIWIAQEIGRIGNEVNAYYARR	non-binder	binder
S1	PEIWIAQEIGRTGDEVNAYYARR	non-binder	binder
S1	PEIWIAQEIDRIGNEINAYYARR	non-binder	binder
S1	PEIWIAQEINRVGDEINAYYARR	non-binder	binder
S1	PEIWIAQEIDRIGDETNAYYARR	non-binder	binder
S1	PEIWIAQEIDRIGDEFNAYYARR	non-binder	binder
S1	PEIWIAQEIRRIGEEYNAYYARR	non-binder	binder
S1	PEIWIAQEVDRIGDEVNAYYARR	non-binder	binder
S1	PEIWVAQEVDRIGDEVNAYYARR	non-binder	binder
S1	PEIWVAQEIERIGDEVNAYYARR	non-binder	binder
S1	PEIWVAQEIERIGNEVNAYYARR	non-binder	binder
S1	PEIWVAQEINRVGDEVNAYYARR	non-binder	binder
S1	PEIWVAQEINRIGEEINAYYARR	non-binder	binder
S1	PEIWVAQEIGRIGNEINAYYARR	non-binder	binder
S1	PEIWVAQEIGRIGDETNAYYARR	non-binder	binder
S1	PEIWVAQEIDRVGDEINAYYARR	non-binder	binder
S1	PEIWVAQEIRRVGDENNAYYARR	non-binder	binder
S1	PEIWVAQELGRTGDEVNAYYARR	non-binder	binder
S1	PEIWVAQELERIGEEVNAYYARR	non-binder	binder
S1	PEIWYAQEVQRIGDEVNAYYARR	non-binder	binder
S1	PEIWYAQELERIGDEVNAYYARR	non-binder	binder
S1	PEIWYAQEINRIGDEVNAYYARR	non-binder	binder
S1	PEIWAAQEIRRIGDESNAYYARR	non-binder	binder
S1	PEIWAAQEIRRIGDENNAYYARR	non-binder	binder
S1	PEIWDAQELGRIGDEVNAYYARR	non-binder	binder
